# Supplementary material for: Particle‐Associated Bacterioplankton Communities Across the Red Sea
Source: Environ Microbiol. 2025 Mar 17;27(3):e70075. doi: 10.1111/1462-2920.70075 (PMC11914372; doi:10.1111/1462-2920.70075)
Supplement: Supplementary file 1 — File S1. Sample metadata with location of sites and environmental parameters. [file EMI-27-e70075-s008.xlsx]

## Sheet: SupplementaryFile_1
Station	Sample	Leg	Phase	Time	Date	Latitude	Longitude	Depth_opening	Depth_closing	Layer	Location	No. of measurements each sensor	Temperature1_Mean	Temperature1_Median	Temperature1_Min	Temperature1_Max	BeamAttenuation_Mean	BeamAttenuation_Median	BeamAttenuation_Min	BeamAttenuation_Max	Fluorescence_Mean	Fluorescence_Median	Fluorescence_Min	Fluorescence_Max	Oxygen1umolkg_Mean	Oxygen1umolkg_Median	Oxygen1umolkg_Min	Oxygen1umolkg_Max	Oxygen1saturation_Mean	Oxygen1saturation_Median	Oxygen1saturation_Min	Oxygen1saturation_Max	Density1_Mean	Density1_Median	Density1_Min	Density1_Max	SalinityPractical1_Mean	SalinityPractical1_Median	SalinityPractical1_Min	SalinityPractical1_Max
S1	RSW_7	1	1	AM	06.02.2022	21.7639	37.9298	182	3.4	Epipelagic	Southern Central Red Sea	180	24.17	24.72	22.51	24.9	3.16	3.16	3.15	3.17	0.31	0.34	0.12	0.5	188.79	194.77	154.1	203.35	93.08	96.99	74.03	100.84	27.37	27.21	26.91	28.22	39.98	40.02	39.61	40.44
S2	RSW_9	1	1	AM	07.02.2022	21.4617	38.262	182	4	Epipelagic	Southern Central Red Sea	179	24.13	24.6	22.23	25.3	3.17	3.17	3.16	3.17	0.34	0.16	0.12	0.96	178.75	177.31	123.13	201.78	88.01	86.63	58.88	100.42	27.28	27.34	26.44	28.32	39.85	40.12	39.14	40.47
S3	RSW_11	1	1	AM	08.02.2022	20.9306	38.2748	1001	182.5	Mesopelagic	Southern Central Red Sea	762	21.74	21.68	21.66	22.4	3.18	3.18	3.17	3.18	0.12	0.12	0.12	0.15	49.63	49.66	25.88	119.25	23.56	23.53	12.27	57.17	28.54	28.57	28.25	28.59	40.54	40.55	40.44	40.56
S3	RSW_13	1	1	AM	08.02.2022	20.637	38.9879	622	182	Mesopelagic	Southern Central Red Sea	374	21.8	21.72	21.66	22.39	3.18	3.18	3.18	3.19	0.12	0.13	0.02	0.15	35.62	29.12	18.02	114.57	16.94	13.8	8.55	54.86	28.5	28.53	28.26	28.58	40.52	40.53	40.44	40.55
S4	RSW_16	1	1	AM	10.02.2022	20.0098	38.6283	1793	1000	Bathypelagic	Southern Central Red Sea	486	21.8	21.8	21.72	21.88	3.19	3.19	3.19	3.2	0.11	0.12	0.01	0.14	65.22	66.04	58.87	67.77	30.98	31.37	27.92	32.23	28.59	28.6	28.59	28.6	40.57	40.57	40.56	40.57
S4	RSW_17	1	1	AM	10.02.2022	20.0098	38.6283	1000	181	Mesopelagic	Southern Central Red Sea	668	21.79	21.7	21.66	22.96	3.19	3.19	3.19	3.2	0.13	0.12	0.12	0.15	53.25	45.83	20.67	153.55	25.33	21.72	9.8	74.28	28.52	28.57	28.05	28.59	40.53	40.55	40.39	40.56
S4	RSW_18	1	1	AM	10.02.2022	20.0098	38.6283	180	2.9	Epipelagic	Southern Central Red Sea	179	25.28	25.83	23.05	25.96	3.18	3.18	3.18	3.19	0.4	0.39	0.12	0.96	187.43	195.74	155.18	204.49	93.84	98.77	75.21	102.94	26.65	26.24	26.11	28.01	39.48	39.21	39.05	40.38
S5	RSW_21	1	1	AM	12.02.2022	19.3668	39.278	545	181	Mesopelagic	Southern Central Red Sea	179	24.88	25.5	22.36	26.59	3.19	3.2	3.18	3.2	0.33	0.24	0.12	0.86	172.97	179.66	128.2	201.71	86.26	90.47	61.44	101.21	26.89	26.56	25.79	28.27	39.64	39.46	38.9	40.45
S5	RSW_22	1	1	AM	12.02.2022	19.3668	39.278	181	3.5	Epipelagic	Southern Central Red Sea	292	21.8	21.72	21.66	22.35	3.2	3.2	3.2	3.21	0.12	0.13	0.02	0.16	35.28	27.33	18.23	129.06	16.78	12.95	8.64	61.78	28.5	28.53	28.28	28.57	40.52	40.53	40.45	40.55
S6	RSW_25	1	1	PM	12.02.2022	19.3665	39.2768	810	181.8	Mesopelagic	Southern Central Red Sea	482	21.75	21.68	21.66	22.31	3.21	3.21	3.2	3.22	0.12	0.13	0.01	0.15	37.3	34.75	19.52	97.78	17.71	16.49	9.26	46.81	28.53	28.56	28.28	28.59	40.53	40.55	40.44	40.56
S6	RSW_26	1	1	PM	12.02.2022	19.3665	39.2768	181.8	3.3	Epipelagic	Southern Central Red Sea	179	24.77	25.48	22.32	26.68	3.21	3.21	3.19	3.21	0.36	0.26	0.12	1.07	176.95	192.15	101.33	203.7	88.11	96.89	48.52	102.9	26.93	26.4	25.63	28.28	39.65	39.21	38.72	40.44
S7	RSW_27	1	1	AM	13.02.2022	19.6349	38.9841	1622	1000	Bathypelagic	Southern Central Red Sea	370	21.78	21.77	21.72	21.84	3.22	3.22	3.21	3.22	0.11	0.12	0.01	0.14	66.14	66.15	63.27	68.18	31.4	31.4	30.02	32.4	28.6	28.6	28.59	28.6	40.57	40.57	40.56	40.57
S8	RSW_32	1	2	PM	21.02.2022	22.1501	38.691	183.6	3.5	Epipelagic	Southern Central Red Sea	179	23.79	23.95	22.29	24.57	1.87	1.87	1.82	1.92	0.35	0.25	0.12	0.75	188.72	198.06	113.5	209.75	92.42	97.54	54.3	103.27	27.41	27.35	26.88	28.23	39.88	39.87	39.42	40.37
S9	RSW_45	1	2	PM	25.02.2022	20.9386	39.0376	606.8	181	Mesopelagic	Southern Central Red Sea	313	21.8	21.73	21.67	22.25	3.25	3.25	3.25	3.25	0.12	0.13	0.03	0.16	36.05	26.67	16.74	104.38	17.14	12.66	7.94	49.86	28.44	28.46	28.24	28.51	40.44	40.45	40.37	40.47
S10	RSW_57	1	2	PM	28.02.2022	19.9731	39.6822	372.4	181.4	Mesopelagic	Southern Central Red Sea	169	21.85	21.8	21.7	22.17	3.24	3.24	3.24	3.25	0.12	0.13	0.03	0.17	31.41	19.84	11.54	93.25	14.94	9.41	5.47	44.52	28.4	28.42	28.27	28.47	40.42	40.43	40.38	40.45
S11	RSW_61	1	2	AM	01.03.2022	19.8675	40.1361	181.5	3.5	Epipelagic	Southern Central Red Sea	178	25.12	26.21	22.1	27.36	3.24	3.24	3.22	3.25	0.3	0.18	0.11	0.68	154.52	189.87	48.02	197.46	77.87	96.04	22.9	101.38	26.8	26.09	25.68	28.29	39.63	39.14	38.96	40.38
S11	RSW_63	1	2	PM	01.03.2022	20.0097	39.9995	181.5	3.8	Epipelagic	Southern Central Red Sea	179	25.01	26.5	22.17	27.1	3.23	3.24	3.22	3.24	0.48	0.34	0.12	1.43	160.67	192.39	46.03	201.88	80.75	97.73	21.98	103.67	26.86	26.04	25.76	28.28	39.66	39.18	39.01	40.39
S12	RSW_66	1	2	PM	02.03.2022	20.7101	39.1511	779	181.6	Mesopelagic	Southern Central Red Sea	393	21.75	21.69	21.66	22.1	3.25	3.25	3.24	3.25	0.13	0.14	0.03	0.15	33.32	31.88	16.24	90.92	15.82	15.1	7.7	43.36	28.48	28.51	28.32	28.53	40.47	40.48	40.42	40.5
S12	RSW_67	1	2	PM	02.03.2022	20.7101	39.1511	181.7	3.8	Epipelagic	Southern Central Red Sea	179	24.36	25.14	22.1	26.84	3.24	3.24	3.23	3.25	0.42	0.3	0.12	1.09	180.59	204.45	91.97	211.42	89.34	101.84	43.88	106.4	26.99	26.48	25.71	28.32	39.56	39.18	38.88	40.42
S13	RSW_69	1	2	AM	03.03.2022	21.144	38.8788	182.2	3.8	Epipelagic	Southern Central Red Sea	180	24.18	24.94	22.22	25.18	3.24	3.24	3.24	3.25	0.29	0.27	0.12	0.61	181.38	202.62	108.5	211.27	89.33	100.64	51.85	105.16	27.09	26.53	26.34	28.27	39.62	39.19	39.03	40.4
S14	RSW_73	2	1	AM	08.03.2022	19.1551	39.4407	1307	1001.8	Bathypelagic	Southern Central Red Sea	172	21.74	21.74	21.72	21.77	3.26	3.26	3.25	3.26	NA	NA	NA	NA	63.72	63.92	60.51	65.58	30.22	30.32	28.69	31.12	28.55	28.55	28.55	28.55	40.51	40.51	40.51	40.51
S15	RSW_76	2	1	AM	09.03.2022	19.2214	39.6145	488.4	182.7	Mesopelagic	Southern Central Red Sea	240	21.83	21.77	21.66	22.26	3.26	3.26	3.26	3.27	0.12	0.13	0.02	0.16	36.01	27.99	21.82	97.46	17.12	13.26	10.34	46.6	28.44	28.46	28.26	28.52	40.45	40.46	40.39	40.49
S15	RSW_77	2	1	AM	09.03.2022	19.2214	39.6145	488.3	182.9	Mesopelagic	Southern Central Red Sea	239	21.83	21.77	21.66	22.25	3.26	3.26	3.26	3.27	0.12	0.13	0.02	0.16	35.75	27.99	21.82	95.97	16.99	13.26	10.34	45.88	28.44	28.46	28.26	28.52	40.45	40.46	40.39	40.49
S16	RSW_81	2	1	AM	10.03.2022	18.261	39.8801	1002.4	182.6	Mesopelagic	Southern Central Red Sea	617	21.73	21.68	21.65	22.16	3.26	3.26	3.26	3.26	0.13	0.13	0.12	0.15	41.62	41.05	19.73	62.68	19.73	19.46	9.35	29.92	28.5	28.53	28.29	28.55	40.48	40.49	40.39	40.5
S16	RSW_82	2	1	AM	10.03.2022	18.261	39.8801	183	2.9	Epipelagic	Southern Central Red Sea	180	25.19	25.68	22.16	27.75	3.25	3.25	3.23	3.26	0.35	0.32	0.12	1.44	164.38	181.47	62.86	202.49	82.41	93.29	30	102.76	26.47	26.18	24.77	28.29	39.22	39.06	37.64	40.39
S17	RSW_83	2	1	AM	11.03.2022	18.5223	40.197	487.8	182.6	Mesopelagic	Southern Central Red Sea	238	21.82	21.76	21.66	22.39	3.26	3.26	3.26	3.27	0.12	0.14	0.02	0.15	25.5	23.33	15.14	78.94	12.11	11.05	7.19	37.82	28.44	28.47	28.19	28.52	40.45	40.47	40.35	40.49
S17	RSW_84	2	1	AM	11.03.2022	18.5223	40.197	183.1	2.3	Epipelagic	Southern Central Red Sea	182	25.33	25.73	22.39	27.32	3.25	3.26	3.24	3.26	0.31	0.26	0.12	0.94	176.16	194.87	78.94	202.56	88.38	97.7	37.82	103.51	26.46	26.15	25	28.19	39.25	39	38.16	40.36
S18	RSW_85	2	1	PM	11.03.2022	18.3115	40.3197	503.8	182.9	Mesopelagic	Southern Central Red Sea	264	21.77	21.7	21.65	22.2	3.26	3.26	3.26	3.27	0.12	0.14	0.02	0.15	26.58	25.19	16.38	60.64	12.61	11.93	7.78	28.96	28.46	28.49	28.27	28.52	40.46	40.47	40.38	40.49
S19	RSW_87	2	1	AM	12.03.2022	17.3348	40.4498	1048.4	1002.5	Bathypelagic	Southern Central Red Sea	22	21.72	21.72	21.72	21.73	3.26	3.26	3.26	3.26	0.03	0.03	0.01	0.06	58.85	58.82	58.75	59	27.9	27.89	27.85	27.98	28.54	28.54	28.54	28.54	40.5	40.5	40.5	40.5
S19	RSW_88	2	1	AM	12.03.2022	17.3348	40.4498	1002.1	183.2	Mesopelagic	Southern Central Red Sea	573	21.72	21.68	21.65	22.08	3.26	3.27	3.26	3.27	0.13	0.13	0.05	0.15	41.14	41.11	21.87	58.72	19.5	19.56	10.37	27.84	28.5	28.53	28.32	28.54	40.48	40.49	40.41	40.5
S19	RSW_89	2	1	AM	12.03.2022	17.3348	40.4498	183.3	2.5	Epipelagic	Southern Central Red Sea	180	24.75	24.64	22.1	27.35	3.26	3.26	3.25	3.27	0.28	0.19	0.12	0.77	136.8	124.5	56.35	203.27	68.33	61.66	26.87	102.73	26.51	27.05	24.53	28.31	39.1	39.75	37.31	40.4
S20	RSW_91	2	1	AM	13.03.2022	17.7444	40.4924	183.8	3.5	Epipelagic	Southern Central Red Sea	179	24.76	24.5	22.01	27.29	3.26	3.26	3.25	3.27	0.28	0.15	0.12	1.09	130.19	124.95	45.59	201.85	65.26	61.69	21.71	102.65	26.65	27.12	24.69	28.35	39.29	39.78	37.64	40.41
S21	RSW_92	2	1	PM	13.03.2022	17.5445	40.5815	541.8	183.7	Mesopelagic	Southern Central Red Sea	297	21.74	21.7	21.64	22.03	3.27	3.27	3.27	3.28	0.12	0.14	0.01	0.15	28.65	27.87	18.82	43.97	13.59	13.2	8.92	20.94	28.47	28.49	28.34	28.53	40.47	40.48	40.41	40.49
S21	RSW_93	2	1	PM	13.03.2022	17.5445	40.5815	183.8	2.7	Epipelagic	Southern Central Red Sea	180	24.75	23.85	22.03	27.84	3.27	3.27	3.26	3.27	0.32	0.16	0.12	2.15	127.83	114.86	44.63	203.32	64.19	56.46	21.26	104.16	26.67	27.42	24.46	28.34	39.31	39.92	37.65	40.41
S22	RSW_94	2	1	AM	14.03.2022	16.8668	41.0813	702.5	184	Mesopelagic	Southern Red Sea	359	21.69	21.66	21.64	21.87	3.27	3.27	3.26	3.28	0.12	0.14	0.02	0.15	29.36	29.06	18.62	40.15	13.91	13.8	8.82	19.02	28.5	28.52	28.41	28.53	40.48	40.49	40.44	40.49
S22	RSW_95	2	1	AM	14.03.2022	16.8668	41.0813	183.8	2.7	Epipelagic	Southern Red Sea	181	24.09	22.5	21.88	27.38	3.26	3.26	3.25	3.27	0.33	0.14	0.12	1.02	112.04	81.49	30.77	201.43	55.83	39.2	14.62	102.04	26.89	28.14	24.46	28.4	39.33	40.33	37.33	40.44
S23	RSW_97	2	1	PM	14.03.2022	16.7392	41.2278	765.3	184.4	Mesopelagic	Southern Red Sea	398	21.68	21.67	21.64	21.85	3.27	3.27	3.26	3.27	0.13	0.14	0.02	0.16	29.32	29.16	19.4	39.81	13.89	13.81	9.2	18.86	28.51	28.52	28.41	28.53	40.48	40.49	40.44	40.49
S23	RSW_98	2	1	PM	14.03.2022	16.7392	41.2278	184.4	3	Epipelagic	Southern Red Sea	182	23.8	22.55	21.86	27.12	3.26	3.26	3.25	3.27	0.4	0.14	0.12	1.34	114.33	77.65	28.83	204.22	56.48	37.29	13.69	103.13	26.9	28.09	24.45	28.41	39.23	40.3	37.32	40.44
S24	RSW_99	2	1	AM	15.03.2022	16.5603	41.0381	1875.4	1003.4	Bathypelagic	Southern Red Sea	427	21.82	21.81	21.73	21.91	3.27	3.27	3.26	3.27	0.12	0.13	0.02	0.15	51.5	51.52	50.78	52.59	24.45	24.43	24.11	25.02	28.54	28.54	28.54	28.54	40.5	40.5	40.5	40.5
S24	RSW_100	2	1	AM	15.03.2022	16.5603	41.0381	1003.4	184.4	Mesopelagic	Southern Red Sea	553	21.71	21.68	21.65	21.99	3.27	3.27	3.26	3.27	0.13	0.13	0.12	0.15	38.2	37.71	20.66	51.58	18.11	17.86	9.79	24.46	28.51	28.52	28.36	28.54	40.48	40.49	40.42	40.5
S24	RSW_101	2	1	AM	15.03.2022	16.5603	41.0381	184.4	3.9	Epipelagic	Southern Red Sea	182	24.32	23.34	21.99	27.38	3.26	3.26	3.25	3.27	0.27	0.14	0.12	1.15	129.81	111.39	44.83	203.69	64.5	54.05	21.34	103.04	26.77	27.79	24.44	28.36	39.27	40.2	37.32	40.42
S25	RSW_102	2	1	AM	16.03.2022	16.8609	40.7596	778.2	184.5	Mesopelagic	Southern Red Sea	443	21.71	21.67	21.64	22	3.27	3.27	3.27	3.27	0.12	0.13	0.02	0.15	33.45	34.2	20.08	53.15	15.85	16.2	9.52	25.3	28.5	28.52	28.36	28.54	40.48	40.49	40.42	40.5
S25	RSW_103	2	1	AM	16.03.2022	16.8609	40.7596	184.4	3	Epipelagic	Southern Red Sea	181	24.45	22.96	22	27.57	3.27	3.27	3.25	3.27	0.28	0.14	0.12	1.21	126.96	101.29	52.52	201.6	63.4	48.99	25.01	102.64	26.79	27.93	24.64	28.36	39.35	40.26	37.6	40.42
S26	RSW_104	2	1	AM	17.03.2022	17.2775	40.8369	354.6	183.9	Mesopelagic	Southern Central Red Sea	129	21.72	21.71	21.65	21.85	3.27	3.27	3.26	3.27	0.1	0.13	0.02	0.16	22.59	21.82	18.97	28.92	10.71	10.35	8.99	13.74	28.47	28.48	28.41	28.51	40.47	40.47	40.44	40.48
S27	RSW_105	2	1	PM	17.03.2022	17.382	40.7511	478.1	184.5	Mesopelagic	Southern Central Red Sea	198	21.7	21.67	21.65	21.87	3.27	3.27	3.27	3.27	0.11	0.14	0.02	0.16	24.61	22.95	18.69	33.79	11.66	10.88	8.85	16	28.49	28.5	28.4	28.52	40.47	40.48	40.44	40.49
S26	RSW_106	2	1	AM	17.03.2022	17.2775	40.8369	185	2.7	Epipelagic	Southern Central Red Sea	172	24.43	22.48	21.85	27.66	3.26	3.27	3.25	3.27	0.31	0.14	0.12	1.09	109.77	65.36	28.92	201.1	55.3	31.35	13.74	102.34	26.81	28.11	24.62	28.41	39.38	40.28	37.58	40.44
S27	RSW_107	2	1	PM	17.03.2022	17.382	40.7511	184.8	3.9	Epipelagic	Southern Central Red Sea	181	24.26	22.63	21.88	27.83	3.26	3.27	3.25	3.27	0.3	0.14	0.11	1.33	112.03	77.73	26.42	200.51	56.15	37.29	12.56	102.8	26.99	28.06	24.68	28.4	39.54	40.3	37.81	40.44
S28	RSW_109	2	1	AM	18.03.2022	17.8831	40.3673	1003.3	184.9	Mesopelagic	Southern Central Red Sea	562	21.71	21.68	21.65	22.02	3.26	3.26	3.26	3.27	0.13	0.13	0.12	0.15	37.73	38.67	19.16	55.27	17.88	18.32	9.08	26.2	28.5	28.53	28.34	28.54	40.48	40.49	40.41	40.5
S28	RSW_110	2	1	AM	18.03.2022	17.8831	40.3672	185	3.8	Epipelagic	Southern Central Red Sea	182	24.54	25.15	22.02	27.19	3.26	3.26	3.25	3.27	0.27	0.19	0.12	0.86	139.42	172.98	43	202.21	69.68	86.28	20.48	102.92	26.94	26.68	25.28	28.34	39.58	39.46	38.46	40.41
S29	RSW_111	2	1	PM	18.03.2022	18.1063	40.3702	469.8	185.1	Mesopelagic	Southern Central Red Sea	218	21.76	21.71	21.65	22.06	3.27	3.27	3.27	3.27	0.12	0.13	0.02	0.15	25.19	24.27	18.96	38.67	11.95	11.51	9	18.42	28.46	28.48	28.32	28.52	40.46	40.47	40.4	40.49
S29	RSW_112	2	1	PM	18.03.2022	18.1063	40.3702	185.1	3.2	Epipelagic	Southern Central Red Sea	182	24.54	24.94	22.06	27.11	3.26	3.26	3.25	3.27	0.3	0.18	0.12	1.51	148.47	169.33	35.71	202.74	74.06	84.41	17.02	102.84	26.97	27.03	25.42	28.32	39.62	39.85	38.63	40.4
S30	RSW_113	2	1	AM	19.03.2022	17.7871	40.1275	1760	1004.9	Bathypelagic	Southern Central Red Sea	431	21.8	21.8	21.72	21.88	3.27	3.27	3.27	3.27	0.11	0.12	0.01	0.15	60.44	60.48	59.56	60.73	28.7	28.72	28.24	28.81	28.54	28.54	28.54	28.54	40.5	40.5	40.5	40.5
S30	RSW_114	2	1	AM	19.03.2022	17.7871	40.1275	1004.9	185.2	Mesopelagic	Southern Central Red Sea	572	21.72	21.68	21.65	22.12	3.27	3.28	3.27	3.28	0.13	0.13	0.12	0.15	42.21	43.94	20.7	59.68	20.01	20.84	9.82	28.29	28.5	28.53	28.31	28.54	40.48	40.49	40.4	40.5
S30	RSW_115	2	1	AM	19.03.2022	17.7871	40.1275	184.8	3.3	Epipelagic	Southern Central Red Sea	182	24.75	25.52	22.13	27.14	3.27	3.27	3.26	3.27	0.37	0.28	0.12	1.13	143.77	175.04	57.56	198.68	71.99	88.11	27.47	101.77	26.81	26.39	25.36	28.3	39.49	39.23	38.53	40.4
S31	RSW_116	2	1	AM	20.03.2022	18.701	40.049	469.6	185.6	Mesopelagic	Southern Central Red Sea	245	21.83	21.77	21.63	22.36	3.27	3.27	3.27	3.28	0.11	0.13	0.02	0.22	38.77	26.6	19.83	105.18	18.44	12.6	9.4	50.36	28.43	28.46	28.22	28.53	40.45	40.46	40.38	40.49
S31	RSW_117	2	1	AM	20.03.2022	18.701	40.049	185.7	3.4	Epipelagic	Southern Central Red Sea	180	25.03	25.32	22.37	27.07	3.27	3.27	3.26	3.27	0.37	0.21	0.12	1.51	173.35	187.13	105.18	207.2	86.54	93.5	50.38	105.04	26.6	26.41	24.95	28.22	39.32	39.18	37.85	40.38
S32	RSW_118	2	1	PM	20.03.2022	18.8405	39.9131	501.4	185.5	Mesopelagic	Southern Central Red Sea	283	21.82	21.74	21.66	22.32	3.28	3.28	3.27	3.28	0.12	0.13	0.01	0.15	37.41	29.54	21.77	92.13	17.79	13.99	10.31	44.03	28.44	28.47	28.22	28.52	40.45	40.47	40.37	40.49
S32	RSW_119	2	1	PM	20.03.2022	18.8405	39.9131	185.5	3.8	Epipelagic	Southern Central Red Sea	183	25.15	25.42	22.34	27.77	3.27	3.27	3.26	3.28	0.31	0.22	0.12	0.97	163.24	177.76	80.91	202.16	81.82	90.29	38.73	103.94	26.59	26.39	24.98	28.22	39.36	39.19	38.32	40.37
S33	RSW_120	2	1	AM	21.03.2022	18.5804	39.7236	1517.3	1005	Bathypelagic	Southern Central Red Sea	414	21.78	21.78	21.72	21.82	3.28	3.28	3.27	3.28	0.11	0.12	0.01	0.14	61.16	61.19	60.48	61.47	29.02	29.04	28.67	29.16	28.54	28.54	28.54	28.54	40.5	40.5	40.5	40.5
S34	RSW_124	2	2	AM	25.03.2022	16.931	41.14	261.2	185.5	Mesopelagic	Southern Red Sea	74	22.07	22.04	21.95	22.21	3.28	3.28	3.28	3.28	0.07	0.06	0.02	0.15	42.03	40.29	33.67	52.2	20.04	19.2	16.02	24.94	28.32	28.33	28.25	28.38	40.4	40.41	40.37	40.43
S34	RSW_125	2	2	AM	25.03.2022	16.931	41.14	185.5	3.8	Epipelagic	Southern Red Sea	182	24.37	24.4	22.21	27.19	3.28	3.28	3.27	3.28	0.3	0.2	0.12	0.7	119.29	113.4	52.14	198.38	59.17	55.77	24.91	100.97	26.57	26.75	24.55	28.26	39.02	39.25	37.46	40.37
S35	RSW_126	2	2	PM	25.03.2022	16.9401	41.0425	489.5	181.5	Mesopelagic	Southern Red Sea	276	21.79	21.74	21.69	22.06	3.29	3.29	3.28	3.29	0.12	0.14	0.02	0.16	24.71	21.89	18.78	46.43	11.73	10.37	8.91	22.13	28.45	28.47	28.33	28.51	40.46	40.47	40.41	40.48
S35	RSW_127	2	2	PM	25.03.2022	16.94	41.0425	182	4.2	Epipelagic	Southern Red Sea	178	24.55	23.22	22.05	27.52	3.28	3.28	3.26	3.29	0.32	0.16	0.12	1.27	116.91	82.69	46.19	202.09	58.54	40.12	22.01	103.04	26.77	27.74	24.54	28.33	39.36	40.09	37.52	40.41
S36	RSW_129	2	2	AM	26.03.2022	17.0504	41.1199	180.7	3.7	Epipelagic	Southern Red Sea	178	24.27	22.84	22.13	27.46	3.28	3.28	3.27	3.29	0.27	0.16	0.03	0.95	102.33	63.98	42.35	197.68	51.14	30.83	20.2	100.72	26.8	27.79	24.62	28.27	39.29	40.01	37.57	40.36
S37	RSW_130	2	2	PM	26.03.2022	17.1023	41.4612	496	181.6	Mesopelagic	Southern Red Sea	279	22.48	22.47	22.46	22.51	3.28	3.28	3.28	3.29	0.16	0.17	0.05	0.2	0.96	0.96	0.92	1.06	0.46	0.46	0.44	0.51	28.2	28.2	28.12	28.28	40.39	40.39	40.29	40.49
S37	RSW_131	2	2	PM	26.03.2022	17.1023	41.4612	181.2	3.2	Epipelagic	Southern Red Sea	166	25.02	25.15	22.48	27.64	3.28	3.28	3.26	3.28	0.39	0.18	0.14	1.43	80.89	43.49	0.92	198.09	41.4	21.71	0.44	101.56	26.47	26.66	24.57	28.12	39.16	39.44	37.69	40.29
S38	RSW_132	2	2	AM	27.03.2022	17.1958	40.9653	286.1	180.3	Mesopelagic	Southern Red Sea	97	21.92	21.89	21.81	22.11	3.28	3.28	3.28	3.29	0.09	0.09	0.02	0.15	31.36	29.87	23.33	44.45	14.92	14.2	11.07	21.19	28.39	28.4	28.3	28.44	40.43	40.44	40.39	40.46
S38	RSW_133	2	2	AM	27.03.2022	17.1958	40.9653	180.9	3	Epipelagic	Southern Red Sea	178	24.62	23.67	22.1	27.58	3.28	3.28	3.26	3.29	0.26	0.18	0.12	0.75	119.51	89.07	44.11	199.73	60.03	43.46	21.04	101.69	26.8	27.4	24.67	28.3	39.43	39.82	37.63	40.39
S39	RSW_134	2	2	PM	27.03.2022	17.1741	40.9184	490.3	181.5	Mesopelagic	Southern Red Sea	278	21.79	21.76	21.7	22.04	3.29	3.29	3.28	3.29	0.12	0.14	0.01	0.17	24.42	21.74	19	44.99	11.59	10.31	9.01	21.44	28.45	28.47	28.34	28.5	40.46	40.47	40.41	40.48
S39	RSW_135	2	2	PM	27.03.2022	17.1741	40.9184	181.1	3.5	Epipelagic	Southern Red Sea	179	24.66	24.16	22.04	27.44	3.28	3.29	3.27	3.29	0.38	0.18	0.11	1.38	125.47	97.1	45.48	200.3	62.98	47.77	21.67	101.8	26.75	27.24	24.8	28.34	39.39	39.8	37.74	40.41
S40	RSW_136	2	2	AM	28.03.2022	17.3871	40.824	288.6	180.5	Mesopelagic	Southern Central Red Sea	105	21.99	22	21.81	22.1	3.29	3.29	3.28	3.29	0.09	0.08	0.01	0.16	36.93	37.34	23.96	46.14	17.58	17.78	11.37	22.01	28.36	28.35	28.3	28.44	40.42	40.42	40.39	40.46
S40	RSW_137	2	2	AM	28.03.2022	17.387	40.824	181	3.7	Epipelagic	Southern Central Red Sea	179	24.83	24.87	22.1	27.5	3.28	3.28	3.27	3.29	0.34	0.2	0.12	0.93	131.86	151.12	46.14	198.26	66.33	75.07	22.01	101.79	26.76	26.79	25.02	28.3	39.46	39.49	38.15	40.39
S41	RSW_138	2	2	AM	29.03.2022	17.5698	40.7561	191.8	177	Mesopelagic	Southern Central Red Sea	12	22.11	22.12	22.1	22.12	3.28	3.28	3.28	3.29	0.06	0.06	0.05	0.08	42.75	42.79	42.26	43.1	20.39	20.41	20.15	20.56	28.3	28.3	28.29	28.31	40.39	40.39	40.39	40.4
S41	RSW_139	2	2	AM	29.03.2022	17.5698	40.7561	177.1	3.8	Epipelagic	Southern Central Red Sea	175	24.85	25.32	22.12	27.43	3.28	3.29	3.27	3.29	0.31	0.22	0.03	0.79	127.19	154.85	42.28	199.57	64	77.76	20.17	102.1	26.7	26.51	24.92	28.29	39.39	39.31	38.01	40.39
S42	RSW_140	2	2	PM	29.03.2022	17.5308	40.6127	508.5	180.5	Mesopelagic	Southern Central Red Sea	296	21.79	21.74	21.69	22.14	3.29	3.29	3.29	3.3	0.12	0.13	0.02	0.16	25.87	22.73	18.2	53.93	12.28	10.78	8.63	25.73	28.46	28.47	28.3	28.51	40.46	40.47	40.4	40.49
S42	RSW_141	2	2	PM	29.03.2022	17.5308	40.6127	180.7	3.1	Epipelagic	Southern Central Red Sea	178	24.75	25.25	22.14	27.52	3.29	3.29	3.27	3.29	0.37	0.25	0.12	1.49	139.02	173.49	52.09	200.57	69.69	87.42	24.86	102.7	26.78	26.42	24.68	28.3	39.45	39.17	37.83	40.4
S43	RSW_142	2	2	AM	30.03.2022	17.8205	40.7112	208.5	181	Mesopelagic	Southern Central Red Sea	26	22.14	22.14	22.08	22.18	3.28	3.28	3.28	3.28	0.04	0.04	0.02	0.07	46.84	47	42.45	51.1	22.35	22.41	20.27	24.38	28.29	28.3	28.27	28.32	40.39	40.4	40.38	40.41
S43	RSW_143	2	2	AM	30.03.2022	17.8205	40.7112	181	2.6	Epipelagic	Southern Central Red Sea	179	24.72	25.04	22.17	27.37	3.28	3.28	3.27	3.29	0.31	0.22	0.02	0.72	116.46	133.45	41.13	198.43	58.5	66.36	19.64	101.62	26.75	26.64	24.95	28.27	39.4	39.37	38.08	40.38
S44	RSW_144	2	2	PM	30.03.2022	17.7435	40.5041	418	180.8	Mesopelagic	Southern Central Red Sea	205	21.79	21.74	21.71	22.03	3.29	3.29	3.29	3.29	0.12	0.13	0.02	0.17	23.83	19.98	19.4	40.71	11.31	9.48	9.2	19.39	28.45	28.47	28.34	28.49	40.46	40.47	40.41	40.48
S44	RSW_145	2	2	PM	30.03.2022	17.7435	40.5042	180.9	3.1	Epipelagic	Southern Central Red Sea	179	24.65	25.43	22.03	27.3	3.28	3.28	3.27	3.29	0.41	0.24	0.12	2.03	118.2	139.47	40.71	200.37	59.2	70.11	19.39	102.29	26.8	26.45	25.02	28.34	39.44	39.28	38.12	40.41
S45	RSW_146	2	2	AM	31.03.2022	18.2653	40.9739	620.1	181.4	Mesopelagic	Southern Central Red Sea	360	21.94	21.93	21.9	22.12	3.29	3.29	3.28	3.29	0.13	0.14	0.03	0.17	14.16	12.46	10.88	21.51	6.74	5.92	5.18	10.26	28.39	28.41	28.29	28.41	40.43	40.44	40.38	40.44
S45	RSW_147	2	2	AM	31.03.2022	18.2653	40.9739	181.4	3.3	Epipelagic	Southern Central Red Sea	175	25.55	26.73	22.17	28.15	3.28	3.28	3.26	3.29	0.35	0.27	0.13	0.9	102.39	119.05	13.95	197.12	52.7	60.79	6.69	102.09	26.42	25.86	24.88	28.26	39.32	39.04	38.26	40.37
S46	RSW_148	2	2	AM	01.04.2022	18.5062	40.674	331.1	181.2	Mesopelagic	Southern Central Red Sea	125	21.93	21.86	21.85	22.16	3.28	3.28	3.28	3.28	0.11	0.13	0.03	0.17	22.6	18.69	17.71	40.5	10.75	8.88	8.42	19.32	28.39	28.42	28.28	28.43	40.43	40.45	40.39	40.45
S46	RSW_149	2	2	AM	01.04.2022	18.5062	40.674	181.3	2.6	Epipelagic	Southern Central Red Sea	180	25.51	27.12	22.16	27.86	3.27	3.27	3.26	3.28	0.49	0.28	0.12	1.21	138.14	158.21	38.78	198.22	70.06	81.48	18.51	102.06	26.38	25.62	24.72	28.28	39.23	38.96	37.92	40.39
S47	RSW_150	2	2	AM	02.04.2022	18.8106	40.6397	296.8	180.3	Mesopelagic	Southern Central Red Sea	104	21.93	21.88	21.82	22.24	3.28	3.28	3.28	3.29	0.1	0.11	0.03	0.16	14.81	10.72	8.5	34.52	7.05	5.09	4.04	16.5	28.39	28.41	28.24	28.44	40.43	40.45	40.37	40.46
S47	RSW_151	2	2	AM	02.04.2022	18.8106	40.6397	180.4	2.9	Epipelagic	Southern Central Red Sea	177	25.47	27.09	22.26	27.86	3.28	3.28	3.26	3.28	0.35	0.28	0.11	1	127.29	165.48	35	197.1	64.88	85.42	16.73	101.89	26.46	25.74	24.91	28.24	39.33	39.04	38.26	40.37
S48	RSW_152	2	2	PM	02.04.2022	18.8399	40.5847	403.3	180.6	Mesopelagic	Southern Central Red Sea	184	21.85	21.83	21.78	22.11	3.29	3.29	3.29	3.3	0.13	0.14	0.04	0.17	11.26	8.81	7.66	32.93	5.35	4.18	3.64	15.7	28.43	28.44	28.31	28.46	40.45	40.46	40.4	40.47
S48	RSW_153	2	2	PM	02.04.2022	18.8399	40.5847	180.7	2.9	Epipelagic	Southern Central Red Sea	175	25.43	27.22	22.1	28.27	3.28	3.28	3.27	3.29	0.35	0.28	0.12	1.25	127.76	161.76	32.51	199.65	65.02	83.4	15.5	103.63	26.42	25.55	24.59	28.31	39.27	38.88	38.04	40.4
S49	RSW_154	2	2	AM	03.04.2022	18.9894	40.6173	337.5	180.6	Mesopelagic	Southern Central Red Sea	143	21.88	21.86	21.77	22.12	3.3	3.3	3.29	3.3	0.11	0.14	0.03	0.17	10.57	8.64	7.74	24.54	5.02	4.11	3.67	11.71	28.41	28.42	28.3	28.46	40.44	40.45	40.39	40.47
S49	RSW_155	2	2	AM	03.04.2022	18.9894	40.6173	180.6	3.4	Epipelagic	Southern Central Red Sea	178	25.34	26.7	22.14	28	3.29	3.29	3.28	3.3	0.4	0.31	0.12	0.99	124.15	168.98	23.04	198.61	63.28	86.84	10.99	102.96	26.51	25.87	24.85	28.29	39.35	39.03	38.26	40.39
S50	RSW_156	2	2	PM	03.04.2022	18.9894	40.6173	433.5	180.7	Mesopelagic	Southern Central Red Sea	214	21.84	21.8	21.77	22.1	3.29	3.29	3.29	3.3	0.13	0.14	0.03	0.17	9.12	8.19	7.32	18.67	4.33	3.89	3.48	8.9	28.43	28.45	28.31	28.47	40.45	40.46	40.4	40.47
S50	RSW_157	2	2	PM	03.04.2022	18.9894	40.6173	180.8	3.2	Epipelagic	Southern Central Red Sea	178	25.45	27.33	22.09	28.33	3.29	3.29	3.27	3.3	0.45	0.26	0.12	1.53	126.15	172.99	18.88	199.23	64.4	89.03	9	103.52	26.45	25.51	24.74	28.31	39.31	38.84	38.25	40.4
S51	RSW_158	2	2	AM	04.04.2022	19.0851	40.3707	281.2	180.7	Mesopelagic	Southern Central Red Sea	93	21.96	21.96	21.9	22.11	3.29	3.29	3.28	3.29	0.09	0.08	0.03	0.16	17.76	15.65	12.08	33.8	8.45	7.45	5.74	16.12	28.37	28.38	28.31	28.4	40.43	40.43	40.4	40.44
S51	RSW_159	2	2	AM	04.04.2022	19.0851	40.3707	180.7	3.2	Epipelagic	Southern Central Red Sea	178	25.12	25.66	22.11	27.94	3.28	3.28	3.27	3.29	0.32	0.25	0.12	0.82	142.54	168.72	33.51	200.03	71.91	84.78	15.99	102.88	26.6	26.4	24.68	28.31	39.37	39.3	38.01	40.4
S52	RSW_160	2	2	PM	04.04.2022	19.1015	40.3706	256.1	180.9	Mesopelagic	Southern Central Red Sea	69	21.99	21.99	21.94	22.07	3.29	3.29	3.28	3.29	0.07	0.06	0.03	0.14	19.39	18.43	14.93	29.32	9.23	8.77	7.1	13.98	28.36	28.36	28.32	28.38	40.42	40.42	40.41	40.43
S52	RSW_161	2	2	PM	04.04.2022	19.1015	40.3706	180.9	3.5	Epipelagic	Southern Central Red Sea	179	25.08	25.73	22.07	28.24	3.28	3.28	3.27	3.29	0.35	0.29	0.12	0.99	140.72	170.41	29.23	200.23	71	85.72	13.93	103.39	26.62	26.34	24.57	28.32	39.38	39.26	37.99	40.41
S53	RSW_162	2	2	PM	05.04.2022	19.2235	40.345	318.2	181	Mesopelagic	Southern Central Red Sea	122	21.87	21.85	21.78	22.08	3.29	3.29	3.29	3.29	0.11	0.13	0.03	0.17	14.02	11.03	8.74	38.24	6.67	5.24	4.15	18.23	28.42	28.42	28.32	28.46	40.45	40.45	40.41	40.46
S53	RSW_163	2	2	PM	05.04.2022	19.2235	40.345	181	3.2	Epipelagic	Southern Central Red Sea	179	25.11	25.74	22.09	28.15	3.29	3.29	3.27	3.29	0.43	0.26	0.12	1.72	138.6	168.59	38.54	203.2	69.95	84.83	18.38	103.87	26.61	26.32	24.63	28.32	39.38	39.24	38.01	40.41
S54	RSW_164	2	2	AM	06.04.2022	19.3534	40.1723	302.1	181.1	Mesopelagic	Southern Central Red Sea	110	21.9	21.88	21.77	22.09	3.29	3.29	3.29	3.29	0.1	0.12	0.03	0.16	18.66	15.99	9.92	37.21	8.88	7.6	4.7	17.74	28.4	28.41	28.31	28.46	40.44	40.44	40.4	40.46
S54	RSW_165	2	2	AM	06.04.2022	19.3534	40.1723	181.1	3.1	Epipelagic	Southern Central Red Sea	179	24.99	25.62	22.1	27.94	3.29	3.29	3.27	3.29	0.32	0.23	0.12	1.19	142.6	163.99	36.08	201.17	71.69	82.36	17.2	103.09	26.64	26.38	24.75	28.31	39.37	39.27	38.1	40.4
S55	RSW_168	3	1	AM	02.05.2022	22.0589	37.8975	181.8	3.9	Epipelagic	Northern Central Red Sea	180	24.15	23.41	22.27	29.01	3.34	3.34	3.33	3.34	0.52	0.38	0.12	7.27	178.95	190.72	134.73	208.33	88.26	93.15	64.58	104.76	27.28	27.69	24.64	28.31	39.86	40.1	38.43	40.46
S56	RSW_169	3	1	AM	25.04.2022	22.4134	38.6765	670	181.1	Mesopelagic	Northern Central Red Sea	458	21.74	21.67	21.66	22.29	3.31	3.31	3.3	3.31	0.12	0.13	0.02	0.15	41.9	31.44	24.21	124.39	19.9	14.9	11.47	59.53	28.52	28.55	28.3	28.57	40.53	40.54	40.45	40.54
S56	RSW_170	3	1	AM	25.04.2022	22.4134	38.6765	181.1	3.1	Epipelagic	Northern Central Red Sea	179	24.31	24.1	22.37	28.12	3.31	3.32	3.3	3.32	0.33	0.27	0.12	0.74	189.75	196.26	126.51	207.68	93.69	97.82	60.62	103.86	27.18	27.3	25.32	28.26	39.79	39.86	38.94	40.44
S57	RSW_171	3	1	PM	25.04.2022	22.7274	38.371	519	181.1	Mesopelagic	Northern Central Red Sea	339	21.82	21.71	21.67	22.49	3.31	3.31	3.31	3.32	0.11	0.12	0.02	0.15	55.64	27.29	23.17	145.9	26.49	12.94	10.98	70.05	28.49	28.52	28.22	28.56	40.51	40.52	40.44	40.54
S57	RSW_172	3	1	PM	25.04.2022	22.7274	38.371	181	3.1	Epipelagic	Northern Central Red Sea	179	24.11	23.99	22.49	27.85	3.31	3.31	3.3	3.31	0.28	0.24	0.12	0.69	190.11	198.93	146.54	209.53	93.6	97.84	70.37	104.08	27.31	27.38	25.58	28.22	39.88	39.92	39.16	40.44
S58	RSW_173	3	1	AM	26.04.2022	23.171	37.2889	2278.9	1009.5	Bathypelagic	Northern Central Red Sea	1118	21.85	21.84	21.72	21.99	3.32	3.32	3.31	3.32	0.12	0.12	0.01	0.15	64.59	64.61	63.41	65.13	30.7	30.72	30.07	30.92	28.58	28.58	28.58	28.58	40.55	40.55	40.55	40.55
S58	RSW_174	3	1	AM	26.04.2022	23.171	37.2889	1009.5	181.9	Mesopelagic	Northern Central Red Sea	835	21.82	21.7	21.67	23.11	3.32	3.32	3.31	3.33	0.12	0.12	0.12	0.17	68.86	58.23	39.45	176.77	32.78	27.6	18.69	85.69	28.51	28.56	27.94	28.58	40.52	40.54	40.3	40.55
S59	RSW_176	3	1	AM	27.04.2022	24.1488	36.587	1584	1010	Bathypelagic	Northern Central Red Sea	497	21.78	21.79	21.72	21.84	3.32	3.32	3.31	3.33	0.12	0.13	0.01	0.15	63.34	63.86	59.78	64.1	30.07	30.33	28.35	30.44	28.58	28.58	28.58	28.58	40.55	40.55	40.55	40.55
S59	RSW_177	3	1	AM	27.04.2022	24.1488	36.587	1010	181.4	Mesopelagic	Northern Central Red Sea	800	21.74	21.69	21.67	22.11	3.32	3.32	3.32	3.33	0.13	0.13	0.11	0.15	59.3	45.41	31.34	162.49	28.15	21.52	14.85	77.53	28.54	28.56	28.35	28.58	40.53	40.54	40.46	40.55
S59	RSW_178	3	1	AM	27.04.2022	24.1488	36.587	181.4	4	Epipelagic	Northern Central Red Sea	178	23.01	22.72	22.1	26.02	3.32	3.32	3.32	3.33	0.28	0.21	0.12	0.67	191.32	200.14	162.54	212.45	92.67	96.4	77.55	103.85	27.94	28.05	26.6	28.35	40.28	40.31	39.72	40.46
S60	RSW_179	3	1	AM	28.04.2022	24.729	36.2754	1548.3	1007.4	Bathypelagic	Northern Central Red Sea	400	21.78	21.78	21.73	21.82	3.32	3.31	3.31	3.32	0.13	0.13	0.12	0.16	65.03	64.54	61.8	68.17	30.87	30.59	29.32	32.38	28.57	28.57	28.55	28.6	40.55	40.54	40.51	40.58
S60	RSW_180	3	1	AM	28.04.2022	24.729	36.2754	1007.4	180.8	Mesopelagic	Northern Central Red Sea	786	21.85	21.72	21.68	22.7	3.32	3.32	3.31	3.32	0.13	0.13	0.11	0.15	85.95	60.92	51.63	188.6	40.92	28.88	24.47	90.84	28.49	28.55	28.11	28.57	40.51	40.54	40.37	40.54
S60	RSW_181	3	1	AM	28.04.2022	24.729	36.2754	180.9	4.1	Epipelagic	Northern Central Red Sea	178	23.16	22.75	22.7	26.61	3.31	3.31	3.31	3.31	0.28	0.2	0.11	0.84	198.15	197.17	184.96	209.12	96.1	95.04	89.55	103.49	27.83	28.04	26.15	28.11	40.2	40.29	39.39	40.36
S61	RSW_182	3	1	AM	29.04.2022	24.5913	36.9208	774.4	182	Mesopelagic	Northern Central Red Sea	581	21.82	21.68	21.66	22.61	3.32	3.32	3.32	3.33	0.12	0.13	0.01	0.19	76.73	52.01	33.99	193.73	36.54	24.64	16.1	92.94	28.49	28.55	28.13	28.58	40.51	40.53	40.35	40.55
S61	RSW_183	3	1	AM	29.04.2022	24.5913	36.9208	182	4	Epipelagic	Northern Central Red Sea	179	24.07	23.75	22.6	27.33	3.32	3.32	3.31	3.32	0.39	0.35	0.15	0.83	199.15	199.14	182.84	212.04	97.93	97.44	88.33	103.83	27.38	27.57	25.65	28.12	39.96	40.04	38.96	40.35
S62	RSW_184	3	1	PM	29.04.2022	24.4391	37.0834	739.1	182	Mesopelagic	Northern Central Red Sea	522	21.75	21.68	21.65	22.46	3.32	3.32	3.32	3.33	0.12	0.14	0.02	0.16	53.74	36.06	28.23	180.64	25.54	17.09	13.37	86.66	28.52	28.55	28.18	28.56	40.52	40.53	40.37	40.54
S62	RSW_185	3	1	PM	29.04.2022	24.4391	37.0834	182	3.7	Epipelagic	Northern Central Red Sea	180	24.22	23.86	22.46	27.41	3.31	3.31	3.31	3.32	0.35	0.27	0.12	0.74	193.82	191.76	180.61	204.4	95.54	93.11	86.65	103.52	27.28	27.48	25.66	28.18	39.88	40	39.07	40.37
S63	RSW_186	3	1	AM	30.04.2022	23.645	37.8756	404.9	181.9	Mesopelagic	Northern Central Red Sea	221	21.94	21.86	21.68	22.71	3.32	3.32	3.32	3.33	0.11	0.12	0.02	0.15	72.54	68.42	22.7	155.15	34.6	32.52	10.76	74.77	28.43	28.46	28.14	28.54	40.49	40.5	40.41	40.53
S63	RSW_187	3	1	AM	30.04.2022	23.645	37.8756	181.9	3.5	Epipelagic	Northern Central Red Sea	179	24.48	24.13	22.75	27.19	3.32	3.32	3.31	3.33	0.34	0.3	0.17	0.7	193.89	200.02	155.36	208.86	96	98.37	75.1	104.41	27.14	27.28	25.8	28.15	39.81	39.85	39.15	40.43
S64	RSW_189	3	1	AM	01.05.2022	22.7357	37.6925	2031.3	1008.1	Bathypelagic	Northern Central Red Sea	851	21.83	21.83	21.72	21.93	3.33	3.33	3.32	3.33	0.12	0.13	0.01	0.16	64.12	64.15	63.38	64.63	30.47	30.48	30.06	30.68	28.58	28.58	28.58	28.58	40.55	40.55	40.55	40.55
S64	RSW_190	3	1	AM	01.05.2022	22.7357	37.6925	1008.3	180.6	Mesopelagic	Northern Central Red Sea	836	21.81	21.69	21.66	22.94	3.33	3.33	3.33	3.34	0.13	0.13	0.11	0.22	68.5	56.76	39.8	184.91	32.6	26.9	18.86	89.17	28.51	28.56	28	28.58	40.52	40.54	40.32	40.55
S64	RSW_191	3	1	AM	01.05.2022	22.7357	37.6925	180.8	3.7	Epipelagic	Northern Central Red Sea	179	24.39	24.05	22.91	27.83	3.32	3.33	3.32	3.33	0.31	0.25	0.15	0.89	196.33	195.39	178.4	206.69	97.02	95.86	86.25	104.24	27.18	27.32	25.64	28	39.83	39.87	39.22	40.32
S65	RSW_192	3	1	AM	02.05.2022	22.0589	37.8975	2056.5	1008.6	Bathypelagic	Northern Central Red Sea	923	21.82	21.82	21.72	21.94	3.34	3.34	3.33	3.34	0.12	0.13	0.01	0.15	64.75	65.3	61.63	65.85	30.76	31.02	29.23	31.31	28.59	28.59	28.58	28.59	40.55	40.55	40.55	40.56
S65	RSW_194	3	2	AM	05.05.2022	22.4844	38.8654	613.8	181.9	Mesopelagic	Northern Central Red Sea	411	21.71	21.66	21.64	22.07	3.35	3.35	3.34	3.36	0.13	0.14	0.02	0.17	35.84	32.89	20.67	97.73	17	15.58	9.8	46.61	28.53	28.55	28.37	28.57	40.53	40.53	40.48	40.54
S65	RSW_195	3	2	AM	05.05.2022	22.4844	38.8654	181.9	4	Epipelagic	Northern Central Red Sea	179	24.9	24.59	22.08	28.99	3.34	3.34	3.33	3.35	0.26	0.23	0.11	0.59	179.19	197.74	99.37	206.39	89.57	99.47	47.4	106.14	26.91	27	24.95	28.37	39.68	39.66	38.82	40.47
S66	RSW_197	3	2	PM	05.05.2022	22.4143	38.7444	181.9	3.8	Epipelagic	Northern Central Red Sea	179	24.88	24.65	22.07	29.64	3.34	3.35	3.33	3.35	0.3	0.27	0.12	0.61	183.24	200.84	108.01	207.7	91.45	101.19	51.51	107.8	26.86	26.97	24.42	28.38	39.6	39.65	38.4	40.48
S67	RSW_198	3	2	AM	06.05.2022	22.7399	38.8015	675	182	Mesopelagic	Northern Central Red Sea	441	21.73	21.68	21.66	22.07	3.35	3.35	3.34	3.35	0.13	0.14	0.03	0.16	33.15	26.96	23.76	91.63	15.73	12.78	11.26	43.7	28.52	28.55	28.37	28.56	40.52	40.53	40.47	40.54
S67	RSW_199	3	2	AM	06.05.2022	22.7399	38.8015	182.1	3.6	Epipelagic	Northern Central Red Sea	178	24.77	24.38	22.08	29.09	3.34	3.34	3.33	3.35	0.28	0.26	0.11	0.5	178.56	194.5	97.98	205.43	89.09	98.85	46.74	105.18	26.98	27.15	24.93	28.37	39.72	39.78	38.82	40.47
S68	RSW_200	3	2	PM	06.05.2022	22.7349	38.7217	685.6	182.4	Mesopelagic	Northern Central Red Sea	458	21.72	21.69	21.66	22.04	3.34	3.34	3.33	3.35	0.13	0.14	0.03	0.17	37.79	27.43	25.57	112.41	17.94	13	12.11	53.57	28.53	28.55	28.39	28.56	40.52	40.53	40.48	40.54
S68	RSW_201	3	2	PM	06.05.2022	22.7349	38.7217	182.4	3.5	Epipelagic	Northern Central Red Sea	180	24.65	24.29	22.04	28.95	3.34	3.34	3.33	3.35	0.35	0.25	0.12	0.99	180.66	196.42	112.13	206.22	89.85	97.65	53.45	106.21	26.99	27.21	24.84	28.39	39.68	39.82	38.65	40.48
S69	RSW_202	3	2	AM	07.05.2022	22.8405	38.7537	631.9	181.5	Mesopelagic	Northern Central Red Sea	405	21.71	21.68	21.65	22	3.34	3.34	3.34	3.35	0.13	0.14	0.03	0.17	33.58	27.62	23.54	93.55	15.93	13.09	11.15	44.55	28.53	28.55	28.4	28.56	40.53	40.53	40.48	40.54
S69	RSW_203	3	2	AM	07.05.2022	22.8405	38.7537	181.6	3.1	Epipelagic	Northern Central Red Sea	179	24.59	24.03	22.01	28.8	3.34	3.34	3.33	3.34	0.26	0.22	0.11	0.65	169.26	193.03	91.43	205.08	84.37	95.55	43.56	104.64	27.08	27.33	25.06	28.39	39.8	39.87	38.89	40.48
S70	RSW_204	3	2	PM	07.05.2022	22.8357	38.7062	568.4	182	Mesopelagic	Northern Central Red Sea	380	21.72	21.67	21.66	22.02	3.34	3.34	3.34	3.35	0.12	0.14	0.03	0.17	36.41	27.24	25.87	97.63	17.28	12.91	12.25	46.52	28.52	28.55	28.4	28.56	40.52	40.53	40.48	40.54
S70	RSW_205	3	2	PM	07.05.2022	22.8357	38.7062	181.9	4	Epipelagic	Northern Central Red Sea	179	24.4	24.53	22.02	28.58	3.34	3.34	3.33	3.34	0.31	0.28	0.12	0.76	173.53	199.27	97.55	205.87	86.15	99.2	46.48	105.36	27.15	27.08	25.12	28.4	39.79	39.74	38.88	40.48
S71	RSW_206	3	2	AM	08.05.2022	23.5183	38.2515	518	181.8	Mesopelagic	Northern Central Red Sea	333	21.77	21.68	21.66	22.39	3.34	3.34	3.34	3.35	0.12	0.14	0.02	0.17	47.06	28.2	26.88	143.33	22.38	13.36	12.73	68.6	28.5	28.53	28.26	28.55	40.52	40.53	40.44	40.53
S72	RSW_207	3	2	AM	08.05.2022	23.5183	38.2515	181.8	3.9	Epipelagic	Northern Central Red Sea	180	24.3	23.88	22.4	27.56	3.33	3.34	3.32	3.34	0.28	0.26	0.12	0.62	188.65	196.93	143.9	208.61	93.21	96.57	69	104.8	27.26	27.42	25.7	28.25	39.9	39.93	39.2	40.44
S73	RSW_208	3	2	PM	08.05.2022	23.5799	38.1553	612	182.1	Mesopelagic	Northern Central Red Sea	428	21.79	21.69	21.66	22.49	3.34	3.34	3.34	3.35	0.12	0.14	0.03	0.16	50.13	30.21	25.89	147.94	23.85	14.32	12.27	71.04	28.5	28.54	28.22	28.56	40.51	40.53	40.43	40.54
S73	RSW_209	3	2	PM	08.05.2022	23.5799	38.1553	182.1	3.9	Epipelagic	Northern Central Red Sea	180	24.2	23.97	22.54	27.16	3.34	3.34	3.33	3.35	0.35	0.29	0.15	0.85	191.23	199.25	151.67	207.74	94.3	97.75	72.89	104.58	27.3	27.34	25.9	28.2	39.91	39.86	39.27	40.42
S74	RSW_210	3	2	AM	09.05.2022	23.7994	38.2014	671.2	182	Mesopelagic	Northern Central Red Sea	444	21.72	21.68	21.66	22.07	3.35	3.35	3.35	3.36	0.13	0.14	0.03	0.16	36.45	29.47	26.9	99.46	17.29	13.96	12.75	47.43	28.53	28.55	28.38	28.56	40.52	40.53	40.48	40.54
S74	RSW_211	3	2	AM	09.05.2022	23.7994	38.2014	182	3.3	Epipelagic	Northern Central Red Sea	180	24.01	23.91	22.07	27.5	3.35	3.35	3.34	3.36	0.28	0.23	0.12	0.74	176.5	193.28	99.97	207.31	86.97	94.76	47.67	105.16	27.38	27.42	25.78	28.37	39.93	39.94	39.27	40.47
S75	RSW_212	3	2	PM	09.05.2022	23.7152	38.0637	827.9	181.9	Mesopelagic	Northern Central Red Sea	604	21.75	21.7	21.67	22.28	3.35	3.35	3.35	3.36	0.13	0.14	0.02	0.16	43.12	31.4	28.06	131.82	20.48	14.88	13.29	63.05	28.52	28.55	28.3	28.56	40.52	40.53	40.46	40.54
S75	RSW_213	3	2	PM	09.05.2022	23.7152	38.0637	181.9	3.8	Epipelagic	Northern Central Red Sea	180	24.13	23.76	22.28	27.27	3.35	3.35	3.34	3.36	0.33	0.24	0.12	0.75	183.86	195.07	132.64	211.2	90.71	95.63	63.47	104.95	27.37	27.58	25.87	28.3	39.98	40.08	39.3	40.45
S76	RSW_214	3	2	AM	10.05.2022	23.819	37.9483	710.4	181.7	Mesopelagic	Northern Central Red Sea	510	21.73	21.68	21.66	22.1	3.36	3.36	3.35	3.36	0.13	0.14	0.03	0.16	42.87	31.18	25.24	119.59	20.35	14.78	11.96	57.06	28.52	28.55	28.37	28.56	40.52	40.53	40.47	40.54
S76	RSW_215	3	2	AM	10.05.2022	23.819	37.9483	182	3.4	Epipelagic	Northern Central Red Sea	180	23.86	23.33	22.1	26.92	3.35	3.35	3.34	3.35	0.28	0.22	0.12	0.65	174.7	179.97	119.59	207.92	85.92	87.52	57.06	103.4	27.51	27.8	26	28.37	40.05	40.21	39.31	40.47
S77	RSW_216	3	2	AM	11.05.2022	24.2822	37.445	740	180	Mesopelagic	Northern Central Red Sea	531	21.71	21.68	21.66	22.02	3.35	3.36	3.35	3.36	0.13	0.14	0.02	0.16	40.93	33.91	29.8	124.64	19.41	16.07	14.12	59.38	28.54	28.56	28.39	28.57	40.53	40.54	40.48	40.54
S77	RSW_217	3	2	AM	11.05.2022	24.2822	37.445	180	3	Epipelagic	Northern Central Red Sea	180	23.58	23.33	22.01	25.81	3.35	3.35	3.35	3.36	0.32	0.25	0.12	0.79	180.8	183.04	123.17	206.44	88.39	88.64	58.67	103.1	27.62	27.8	26.47	28.4	40.07	40.22	39.47	40.48
S78	RSW_218	3	2	PM	11.05.2022	24.2887	37.2468	684.4	182	Mesopelagic	Northern Central Red Sea	491	21.71	21.66	21.65	22.08	3.36	3.36	3.35	3.37	0.13	0.14	0.02	0.16	42.77	37.63	23.04	121.1	20.29	17.85	10.92	57.75	28.53	28.55	28.37	28.57	40.53	40.53	40.48	40.55
S78	RSW_219	3	2	PM	11.05.2022	24.2887	37.2468	182	3.5	Epipelagic	Northern Central Red Sea	180	23.56	23.46	22.08	25.89	3.36	3.36	3.35	3.36	0.31	0.24	0.12	0.87	183.38	184.41	123.19	209.91	89.61	89.89	58.76	104.35	27.65	27.75	26.51	28.37	40.11	40.2	39.55	40.48
S79	RSW_220	3	2	AM	12.05.2022	24.4175	37.2268	471.8	182	Mesopelagic	Northern Central Red Sea	288	21.75	21.68	21.66	22.16	3.36	3.36	3.36	3.37	0.12	0.13	0.03	0.16	52.27	34.23	31.31	130.31	24.83	16.22	14.83	62.23	28.51	28.54	28.35	28.56	40.52	40.53	40.47	40.54
S79	RSW_221	3	2	AM	12.05.2022	24.4175	37.2268	182	3.7	Epipelagic	Northern Central Red Sea	180	23.56	22.99	22.16	26.52	3.36	3.36	3.36	3.37	0.28	0.18	0.11	0.77	178.09	180.21	130.46	205.96	87.1	87.32	62.31	103.16	27.66	27.94	26.23	28.35	40.13	40.27	39.45	40.47
S80	RSW_222	3	2	PM	12.05.2022	24.327	37.1292	730	180	Mesopelagic	Northern Central Red Sea	536	21.69	21.66	21.64	22.02	3.37	3.37	3.36	3.37	0.13	0.14	0.02	0.16	47.53	41.27	27.1	126.81	22.54	19.55	12.84	60.42	28.54	28.56	28.39	28.58	40.53	40.54	40.48	40.55
S80	RSW_223	3	2	PM	12.05.2022	24.327	37.1292	180	3	Epipelagic	Northern Central Red Sea	179	23.6	23.4	22.02	26.1	3.36	3.36	3.35	3.37	0.35	0.24	0.12	1.12	186.3	196.21	127.26	208.51	91.13	95.26	60.64	103.89	27.63	27.81	26.4	28.39	40.1	40.26	39.49	40.48
S81	RSW_224	3	2	AM	13.05.2022	25.4045	36.7072	493.6	181.8	Mesopelagic	Northern Central Red Sea	310	21.85	21.79	21.66	22.31	3.37	3.37	3.36	3.37	0.11	0.13	0.02	0.17	87.83	70.51	44.96	171.7	41.8	33.48	21.3	82.19	28.47	28.5	28.27	28.56	40.51	40.52	40.42	40.54
S81	RSW_225	3	2	AM	13.05.2022	25.4045	36.7072	181.8	3.9	Epipelagic	Northern Central Red Sea	180	23.32	22.87	22.31	26.74	3.36	3.36	3.36	3.37	0.4	0.26	0.12	1.11	192.97	196.14	171.89	206.78	93.89	95.09	82.29	103.1	27.8	28.01	26.11	28.26	40.21	40.31	39.38	40.42
S82	RSW_226	3	2	PM	13.05.2022	25.3657	36.7144	546	180	Mesopelagic	Northern Central Red Sea	367	21.82	21.76	21.66	22.28	3.37	3.37	3.36	3.37	0.12	0.13	0.02	0.16	81.44	61.65	45.18	178.97	38.74	29.25	21.41	85.64	28.49	28.51	28.3	28.57	40.51	40.53	40.45	40.54
S82	RSW_227	3	2	PM	13.05.2022	25.3657	36.7144	180	3	Epipelagic	Northern Central Red Sea	181	23.44	22.93	22.29	26.87	3.36	3.36	3.36	3.37	0.4	0.24	0.14	1.08	194.72	194.94	178.58	208.21	94.93	94.53	85.48	104.03	27.75	28	26.07	28.29	40.2	40.31	39.38	40.45
S83	RSW_228	3	2	AM	14.05.2022	25.7603	36.5157	542.8	181.5	Mesopelagic	Northern Red Sea	355	21.81	21.74	21.68	22.23	3.37	3.37	3.36	3.37	0.12	0.13	0.02	0.16	81.09	60.72	45.59	170.69	38.55	28.8	21.6	81.59	28.49	28.52	28.3	28.56	40.52	40.53	40.44	40.54
S83	RSW_229	3	2	AM	14.05.2022	25.7603	36.5157	181.3	3.6	Epipelagic	Northern Red Sea	179	23.6	22.96	22.27	26.65	3.36	3.36	3.35	3.37	0.34	0.25	0.12	1.19	195.89	197.64	173.9	209.48	95.77	95.56	83.19	104.87	27.69	27.95	26.44	28.29	40.19	40.27	39.79	40.44
S84	RSW_230	3	2	PM	14.05.2022	25.7188	36.4952	721	180	Mesopelagic	Northern Red Sea	540	21.76	21.68	21.67	22.3	3.37	3.37	3.36	3.37	0.12	0.13	0.02	0.15	68.18	50.68	41.92	177.61	32.39	24.02	19.86	85.01	28.52	28.55	28.27	28.57	40.53	40.54	40.43	40.55
S84	RSW_231	3	2	PM	14.05.2022	25.7188	36.4952	180	3	Epipelagic	Northern Red Sea	180	23.64	22.92	22.31	26.68	3.36	3.36	3.35	3.36	0.4	0.25	0.13	1.56	197.5	198.93	178.02	209.29	96.6	96.23	85.22	104.82	27.67	28	26.18	28.27	40.18	40.31	39.45	40.43
S85	RSW_232	3	2	AM	15.05.2022	24.5932	37.1905	573.7	181.6	Mesopelagic	Northern Central Red Sea	382	21.71	21.67	21.67	21.96	3.37	3.37	3.36	3.37	0.12	0.14	0.03	0.16	43.18	32.97	32.39	111.32	20.48	15.62	15.35	52.99	28.53	28.54	28.42	28.56	40.53	40.53	40.49	40.54
S85	RSW_233	3	2	AM	15.05.2022	24.5932	37.1905	181.6	3.5	Epipelagic	Northern Central Red Sea	179	23.4	23.08	21.97	26.77	3.36	3.36	3.36	3.37	0.29	0.22	0.12	1.05	184.16	189.94	115.67	211.46	89.81	91.99	55.07	104.6	27.72	27.87	26.18	28.41	40.14	40.21	39.49	40.49
S86	RSW_234	3	2	PM	15.05.2022	24.4668	37.1408	180	3	Epipelagic	Northern Central Red Sea	180	23.6	23.07	21.98	26.86	3.37	3.37	3.36	3.38	0.33	0.23	0.12	1.1	187.01	186.81	139.67	211.04	91.49	90.84	66.5	104.63	27.64	27.95	26.12	28.41	40.12	40.31	39.45	40.49
S87	RSW_235	3	2	AM	16.05.2022	24.0695	37.6307	595	180	Mesopelagic	Northern Central Red Sea	380	21.71	21.67	21.66	21.93	3.38	3.38	3.36	3.38	0.12	0.14	0.03	0.16	40.97	32.05	28.4	102.81	19.43	15.19	13.45	48.92	28.53	28.54	28.43	28.56	40.53	40.53	40.49	40.54
S87	RSW_236	3	2	AM	16.05.2022	24.0695	37.6307	180	3	Epipelagic	Northern Central Red Sea	178	23.4	22.99	21.96	26.83	3.38	3.38	3.36	3.38	0.35	0.22	0.11	1.05	169.71	165.88	104.99	210.36	82.89	80.27	49.98	104.8	27.76	28	26.15	28.42	40.2	40.34	39.47	40.49
S88	RSW_237	3	2	PM	16.05.2022	23.9282	37.7644	692.2	180.3	Mesopelagic	Northern Central Red Sea	486	21.71	21.67	21.65	22.02	3.37	3.37	3.37	3.38	0.13	0.14	0.03	0.16	37.83	32.4	20.25	111.24	17.95	15.35	9.6	53.01	28.53	28.55	28.4	28.57	40.53	40.53	40.49	40.54
S88	RSW_238	3	2	PM	16.05.2022	23.9282	37.7644	180.2	3.9	Epipelagic	Northern Central Red Sea	178	23.4	22.67	22.02	27.1	3.37	3.37	3.35	3.37	0.32	0.22	0.12	1.53	162	153.03	111.5	218.63	79.24	73.84	53.13	108.31	27.79	28.14	26.05	28.4	40.24	40.4	39.46	40.49
S89	RSW_239	3	2	AM	18.05.2022	23.1637	38.6214	740.8	181.9	Mesopelagic	Northern Central Red Sea	504	21.72	21.69	21.66	22	3.37	3.37	3.37	3.38	0.13	0.14	0.03	0.16	35.25	26.84	25.76	102.69	16.73	12.72	12.2	48.91	28.53	28.55	28.4	28.56	40.53	40.53	40.49	40.54
S89	RSW_240	3	2	AM	18.05.2022	23.1637	38.6214	181.9	3.4	Epipelagic	Northern Central Red Sea	180	24.14	23.96	22.01	28.34	3.37	3.37	3.36	3.38	0.39	0.37	0.12	0.69	178.06	196.3	104.66	205.25	87.95	96.3	49.92	103.66	27.35	27.4	25.49	28.4	39.95	39.93	39.26	40.49
S90	RSW_241	4	1	AM	24.05.2022	25.3696	36.1274	2263.1	1009.6	Bathypelagic	Northern Central Red Sea	1156	21.86	21.85	21.73	21.99	3.38	3.38	3.37	3.38	0.13	0.13	0.01	0.15	68.71	68.12	62.46	75.92	32.67	32.38	29.63	36.18	28.58	28.59	28.58	28.59	40.56	40.56	40.55	40.56
S90	RSW_242	4	1	AM	24.05.2022	25.3696	36.1274	1009.7	181.7	Mesopelagic	Northern Central Red Sea	836	21.69	21.68	21.65	21.82	3.38	3.38	3.37	3.39	0.13	0.14	0.11	0.15	61.13	59.65	47.04	112.35	28.98	28.27	22.28	53.34	28.56	28.57	28.47	28.58	40.54	40.55	40.51	40.55
S90	RSW_243	4	1	AM	24.05.2022	25.3696	36.1274	181.7	3.7	Epipelagic	Northern Central Red Sea	179	22.76	22.15	21.83	26.31	3.38	3.38	3.38	3.38	0.26	0.16	0.11	0.98	168.69	160.24	112.23	215.86	81.56	76.36	53.31	106.8	28.09	28.34	26.47	28.47	40.38	40.46	39.67	40.51
S91	RSW_244	4	1	AM	25.05.2022	25.7945	36.3629	703	182	Mesopelagic	Northern Red Sea	516	21.75	21.67	21.66	22.16	3.38	3.38	3.38	3.38	0.12	0.13	0.02	0.18	75.31	48.32	43.51	185.09	35.78	22.89	20.61	88.39	28.52	28.55	28.32	28.58	40.53	40.54	40.44	40.55
S91	RSW_245	4	1	AM	25.05.2022	25.7945	36.3629	182	3.9	Epipelagic	Northern Red Sea	180	23.16	22.66	22.17	25.71	3.38	3.38	3.38	3.39	0.31	0.26	0.13	0.68	200.4	203.65	180.88	212.5	97.3	98.87	86.47	105.5	27.93	28.07	26.99	28.32	40.32	40.32	40.11	40.44
S92	RSW_246	4	1	PM	25.05.2022	26.2049	36.2486	817.7	181.6	Mesopelagic	Northern Red Sea	626	21.73	21.68	21.67	22.04	3.38	3.38	3.37	3.39	0.13	0.14	0.02	0.2	77.65	53.59	41.21	167.23	36.85	25.4	19.52	79.52	28.53	28.56	28.37	28.58	40.53	40.54	40.46	40.55
S92	RSW_247	4	1	PM	25.05.2022	26.2049	36.2485	181.6	3.6	Epipelagic	Northern Red Sea	179	23.09	22.55	22.06	26.38	3.38	3.38	3.38	3.39	0.34	0.26	0.13	1.02	195.68	195.55	167.17	215.37	94.95	93.98	79.69	106.22	27.97	28.16	26.71	28.37	40.35	40.39	40.01	40.46
S93	RSW_248	4	1	AM	26.05.2022	26.7942	35.2134	947.9	182	Mesopelagic	Northern Red Sea	731	21.68	21.67	21.65	21.78	3.39	3.39	3.39	3.39	0.12	0.13	0.01	0.16	68.73	63.88	43.42	134.04	32.57	30.27	20.57	63.6	28.56	28.57	28.48	28.59	40.55	40.55	40.5	40.56
S93	RSW_249	4	1	AM	26.05.2022	26.7942	35.2134	182	3.7	Epipelagic	Northern Red Sea	180	23.11	22.59	21.78	25.08	3.39	3.39	3.38	3.39	0.31	0.22	0.12	0.72	182.09	199.1	128.78	213.54	88.59	95.79	61.18	105.53	27.99	28.21	27.23	28.48	40.39	40.46	40.17	40.5
S94	RSW_250	4	1	AM	27.05.2022	26.5807	35.8875	888.4	181.6	Mesopelagic	Northern Red Sea	684	21.7	21.68	21.65	21.86	3.39	3.39	3.38	3.39	0.13	0.14	0.01	0.17	65.99	59.51	46.59	169.18	31.29	28.2	22.07	80.39	28.55	28.57	28.44	28.58	40.54	40.54	40.48	40.55
S94	RSW_251	4	1	AM	27.05.2022	26.5807	35.8874	181.3	3.9	Epipelagic	Northern Red Sea	179	22.98	22.32	21.86	26.01	3.39	3.39	3.38	3.4	0.39	0.34	0.15	0.88	190.94	187.98	163.25	221.2	92.6	89.97	77.76	111.01	28.06	28.26	26.93	28.44	40.43	40.44	40.16	40.48
S95	RSW_252	4	1	PM	27.05.2022	27.0907	35.6444	611.5	181.9	Mesopelagic	Northern Red Sea	427	21.77	21.71	21.66	22.23	3.39	3.39	3.38	3.39	0.12	0.13	0.02	0.16	80.96	55.96	44.27	179.53	38.46	26.53	20.97	85.83	28.51	28.53	28.3	28.57	40.52	40.53	40.43	40.55
S95	RSW_253	4	1	PM	27.05.2022	27.0907	35.6444	181.9	3.1	Epipelagic	Northern Red Sea	180	23.31	22.78	22.23	26.41	3.39	3.39	3.38	3.39	0.38	0.3	0.1	1.07	198.38	196.71	179.27	213.86	96.61	94.87	85.71	106.06	27.89	28.07	26.73	28.3	40.34	40.36	40.07	40.43
S96	RSW_255	4	1	AM	28.05.2022	27.7075	34.6193	181.9	3.9	Epipelagic	Northern Red Sea	180	22.96	22.62	22.02	24.63	3.39	3.39	3.38	3.39	0.35	0.25	0.11	0.94	194.67	197.64	170.2	209.17	94.23	95.06	81.09	102.42	28.01	28.1	27.42	28.38	40.34	40.33	40.24	40.46
S97	RSW_256	4	1	AM	29.05.2022	29.1702	34.8665	762.6	181.9	Mesopelagic	Northern Red Sea	578	21.26	21.26	21.2	21.32	3.4	3.4	3.39	3.4	0.11	0.12	0.01	0.14	187.31	186.97	186.19	191.08	88.22	88.09	87.64	90.01	28.82	28.82	28.79	28.83	40.73	40.74	40.71	40.75
S97	RSW_257	4	1	AM	29.05.2022	29.1702	34.8665	181.9	3.7	Epipelagic	Northern Red Sea	180	22.36	22.57	21.27	23.74	3.39	3.4	3.39	3.4	0.36	0.28	0.11	0.96	202.29	202.66	190.53	213.28	97.12	97.54	89.74	104.09	28.42	28.33	28.02	28.79	40.66	40.66	40.59	40.71
S98	RSW_259	4	1	AM	30.05.2022	28.7868	34.7951	1009.5	181.2	Mesopelagic	Northern Red Sea	836	21.26	21.27	21.18	21.33	3.39	3.39	3.38	3.4	0.12	0.12	0.11	0.13	182.9	185.29	160.63	188.96	86.15	87.27	75.66	88.96	28.83	28.83	28.79	28.85	40.73	40.73	40.71	40.75
S98	RSW_260	4	1	AM	30.05.2022	28.7868	34.7951	181.2	3.6	Epipelagic	Northern Red Sea	179	22.33	22.27	21.25	23.38	3.39	3.39	3.39	3.39	0.3	0.23	0.12	0.79	200.65	196.96	189.39	211.06	96.24	94.36	89.19	102.79	28.38	28.38	28	28.79	40.6	40.56	40.5	40.71
S99	RSW_261	4	1	AM	31.05.2022	28.3569	34.6913	948.9	181.9	Mesopelagic	Northern Red Sea	763	21.22	21.23	21.17	21.26	3.4	3.4	3.39	3.4	0.11	0.12	0.01	0.15	174.66	177.23	156.2	189.08	82.21	83.44	73.54	88.97	28.83	28.83	28.79	28.85	40.72	40.72	40.7	40.73
S99	RSW_262	4	1	AM	31.05.2022	28.3569	34.6911	181.9	3.9	Epipelagic	Northern Red Sea	180	22.4	22.18	21.21	23.8	3.39	3.39	3.39	3.4	0.4	0.33	0.11	1.05	196.16	194.06	183.06	208.39	94.16	91.7	87.29	102.14	28.31	28.34	27.8	28.79	40.53	40.47	40.41	40.7
S100	RSW_263	4	1	AM	01.06.2022	25.738	36.0149	1585.7	1008.2	Bathypelagic	Northern Red Sea	558	21.79	21.79	21.73	21.84	3.39	3.39	3.38	3.4	0.12	0.13	0.02	0.15	82.08	87.68	61.56	94.62	38.98	41.64	29.2	44.97	28.59	28.59	28.58	28.59	40.56	40.57	40.55	40.57
S100	RSW_264	4	1	AM	01.06.2022	25.738	36.0149	1008.2	181.5	Mesopelagic	Northern Red Sea	787	21.75	21.7	21.68	22.15	3.39	3.39	3.38	3.4	0.13	0.14	0.11	0.17	79.81	56.44	44.78	181.03	37.9	26.76	21.22	86.41	28.53	28.56	28.34	28.58	40.53	40.54	40.45	40.55
S100	RSW_265	4	1	AM	01.06.2022	25.738	36.015	181.8	3.4	Epipelagic	Northern Red Sea	180	23.52	22.82	22.15	27.06	3.4	3.4	3.38	3.4	0.31	0.26	0.15	0.86	196.25	200.25	177.15	211.4	95.9	97.72	84.64	105.89	27.79	28.08	26.34	28.34	40.28	40.38	39.78	40.45
S101	RSW_266	4	2	AM	04.06.2022	26.9225	35.741	753.4	181.9	Mesopelagic	Northern Red Sea	554	21.71	21.68	21.66	22.02	3.4	3.4	3.39	3.4	0.13	0.14	0.02	0.16	68.62	56.08	46.47	166.16	32.55	26.57	22.02	79.17	28.54	28.56	28.38	28.58	40.53	40.54	40.47	40.55
S102	RSW_267	4	2	AM	04.06.2022	26.9225	35.741	181.9	5.9	Epipelagic	Northern Red Sea	178	23.33	22.79	22.02	27.07	3.39	3.39	3.39	3.4	0.33	0.3	0.13	0.64	191.79	195.88	164.45	213.85	93.51	94.51	78.37	107.16	27.9	28.08	26.6	28.38	40.36	40.37	40.15	40.47
S102	RSW_268	4	2	AM	05.06.2022	27.0363	35.7055	623.6	181.9	Mesopelagic	Northern Red Sea	440	21.73	21.68	21.66	22	3.4	3.4	3.4	3.41	0.12	0.13	0.02	0.16	75.3	55.3	50.04	151.98	35.74	26.2	23.7	72.39	28.52	28.55	28.4	28.57	40.53	40.54	40.47	40.55
S102	RSW_269	4	2	AM	05.06.2022	27.0363	35.7055	181.6	3.8	Epipelagic	Northern Red Sea	179	23.22	22.86	22.01	26.89	3.4	3.4	3.39	3.4	0.34	0.29	0.14	0.69	188.87	193.52	155.11	212.97	91.95	93.41	73.89	107.08	27.94	28.05	26.65	28.39	40.36	40.35	40.16	40.47
S103	RSW_270	4	3	AM	07.06.2022	28.4684	34.6961	1258.7	1009.9	Bathypelagic	Gulf of Aqaba	239	21.26	21.26	21.25	21.27	3.4	3.4	3.39	3.41	0.1	0.12	0.01	0.14	154.71	154.12	153.13	157.09	72.87	72.59	72.15	73.98	28.85	28.85	28.85	28.85	40.72	40.72	40.72	40.72
S103	RSW_271	4	3	AM	07.06.2022	28.4684	34.6961	1009.9	181.6	Mesopelagic	Gulf of Aqaba	836	21.24	21.25	21.18	21.29	3.4	3.4	3.39	3.41	0.12	0.12	0.11	0.14	178.01	182.99	156.18	190.86	83.8	86.17	73.54	89.92	28.82	28.82	28.77	28.85	40.72	40.72	40.7	40.74
S103	RSW_272	4	3	AM	07.06.2022	28.4684	34.6961	181.7	3.7	Epipelagic	Gulf of Aqaba	180	22.52	22.21	21.29	24.1	3.4	3.4	3.39	3.4	0.34	0.25	0.12	1.13	197.8	193.36	189.5	208.75	95.15	91.61	89.92	102.71	28.29	28.38	27.73	28.77	40.55	40.54	40.39	40.71
S104	RSW_273	4	3	AM	08.06.2022	29.3123	34.8943	826.1	181.7	Mesopelagic	Gulf of Aqaba	642	21.28	21.28	21.23	21.35	3.4	3.4	3.4	3.41	0.11	0.12	0.01	0.14	188.1	187.85	186.29	192.11	88.63	88.53	87.72	90.6	28.82	28.82	28.76	28.84	40.74	40.74	40.71	40.76
S104	RSW_274	4	3	AM	08.06.2022	29.3123	34.8943	181.8	3.8	Epipelagic	Gulf of Aqaba	180	22.79	22.75	21.35	24.85	3.4	3.4	3.4	3.41	0.3	0.27	0.12	0.87	203.68	203.96	191.75	214.68	98.53	98.53	90.53	105.15	28.32	28.33	27.71	28.76	40.69	40.69	40.67	40.76
S105	RSW_275	4	3	AM	09.06.2022	28.789	34.7953	1774.7	1009.3	Bathypelagic	Gulf of Aqaba	748	21.29	21.29	21.24	21.36	3.41	3.41	3.4	3.41	0.12	0.12	0.01	0.14	154.92	154.88	153.46	157.43	73.01	72.99	72.41	74.13	28.86	28.86	28.85	28.86	40.73	40.73	40.72	40.73
S105	RSW_276	4	3	AM	09.06.2022	28.789	34.7953	1009.3	181.5	Mesopelagic	Gulf of Aqaba	836	21.25	21.25	21.18	21.3	3.41	3.41	3.41	3.42	0.12	0.12	0.12	0.14	180.13	184.85	157.16	190.87	84.83	87.01	74	89.95	28.83	28.83	28.78	28.85	40.73	40.73	40.71	40.75
S105	RSW_277	4	3	AM	09.06.2022	28.789	34.7953	181.5	3.1	Epipelagic	Gulf of Aqaba	179	22.44	22.25	21.3	23.79	3.41	3.41	3.4	3.42	0.38	0.27	0.12	1.47	198.08	194.81	189.97	209.34	95.18	92.8	89.54	102.79	28.33	28.36	27.86	28.78	40.57	40.53	40.41	40.71
S106	RSW_278	3	2	AM	17.05.2022	23.4073	38.5123	556	180	Mesopelagic	Northern Central Red Sea	377	21.75	21.7	21.68	22.08	3.37	3.37	3.37	3.38	0.12	0.14	0.03	0.17	38.56	27.5	25.29	112.06	18.31	13.03	11.99	53.44	28.51	28.53	28.38	28.55	40.52	40.52	40.48	40.53
S106	RSW_279	3	2	AM	17.05.2022	23.4073	38.5123	180	3	Epipelagic	Northern Central Red Sea	179	24.06	23.51	22.1	27.33	3.37	3.37	3.36	3.37	0.32	0.33	0.12	0.66	176.58	185.74	114.09	205.94	87.09	90.56	54.43	104.34	27.38	27.66	25.88	28.37	39.96	40.1	39.32	40.48
S107	RSW_280	3	2	PM	17.05.2022	23.3233	38.408	761.6	181.9	Mesopelagic	Northern Central Red Sea	513	21.7	21.68	21.65	21.89	3.37	3.37	3.37	3.38	0.13	0.14	0.02	0.16	33.58	28.61	25.52	96.85	15.92	13.56	12.09	46.05	28.54	28.56	28.45	28.56	40.53	40.54	40.5	40.54
S107	RSW_281	3	2	PM	17.05.2022	23.3233	38.408	181.8	3.7	Epipelagic	Northern Central Red Sea	179	24.01	23.21	21.89	28.16	3.37	3.37	3.36	3.37	0.28	0.19	0.11	1.06	164.99	177.19	98.26	210.17	81.6	86.03	46.72	105.1	27.46	27.86	25.62	28.45	40.05	40.25	39.35	40.5
S108	RSW_282	3	2	PM	11.05.2022	24.2887	37.2468	182	3.5	Epipelagic	Northern Central Red Sea	180	23.56	23.46	22.08	25.89	3.36	3.36	3.35	3.36	0.31	0.24	0.12	0.87	183.38	184.41	123.19	209.91	89.61	89.89	58.76	104.35	27.65	27.75	26.51	28.37	40.11	40.2	39.55	40.48
