# Supplementary material for: Particle‐Associated Bacterioplankton Communities Across the Red Sea
Source: Environ Microbiol. 2025 Mar 17;27(3):e70075. doi: 10.1111/1462-2920.70075 (PMC11914372; doi:10.1111/1462-2920.70075)
Supplement: Supplementary file 2 — File S2. Overview of sequencing reads through processing pipeline. [file EMI-27-e70075-s011.xlsx]

## Sheet: Sheet1
Sample	raw reads	raw reads_a	raw reads_b	raw reads_c	cutadapt	cutadapt_a	cutadapt_b	cutadapt_c	dada2	dada2_a	dada2_b	dada2_c	dada2_d	dada2_e	final reads
Sample	raw FWD	raw REV	avg length F	avg length R	FWD	REV	avg length F	avg length R	filtered	denoised FWD	denoised REV	merged	length filtering	chimera removal	final reads
RSW_7	2779443	2779443	258	258	2677560	2677560	240.6	236.5	2084728	2073853	2075740	2042071	2035894	1798034	994679
RSW_9	1879702	1879702	258	258	1820322	1820322	240.6	236.5	1431434	1426152	1426074	1410199	1407025	1286903	632344
RSW_11	1907712	1907712	258	258	1842800	1842800	240.8	236.7	1413716	1411537	1411966	1402810	1400631	1356858	729605
RSW_13	4259862	4259862	258	258	4126307	4126307	240.7	236.6	3232656	3224090	3225688	3196536	3187193	2945452	1449339
RSW_16	4546289	4546289	258	258	4404595	4404595	240.6	236.4	3466464	3455393	3456525	3416553	3410287	3119538	1600334
RSW_17	2642187	2642187	258	258	2573340	2573340	240.8	236.9	2065522	2061713	2061652	2052161	2051224	1993163	1530426
RSW_18	3306214	3306214	258	258	3205528	3205528	240.7	236.6	2582889	2574192	2576013	2551691	2549212	2317700	1495908
RSW_21	3785253	3785253	258	258	3649040	3649040	240.4	236.4	2876099	2859833	2861376	2811809	2804883	2547927	1624584
RSW_22	3209012	3209012	258	258	3087783	3087783	240.8	236.6	2414627	2407095	2409090	2378756	2374600	2174572	771965
RSW_25	1410032	1410032	258	258	1370382	1370382	240.6	236.6	1043309	1039446	1039633	1027713	1025793	948878	477807
RSW_26	3512334	3512334	258	258	3396727	3396727	240.7	236.5	2635014	2627021	2628827	2602223	2597152	2427155	1278168
RSW_27	1955772	1955772	258	258	1905417	1905417	240.8	236.7	1486400	1482560	1483289	1472956	1470834	1386436	661911
RSW_32	2844652	2844652	258	258	2759540	2759540	240.8	236.6	2150934	2144982	2146071	2119749	2114847	1956318	997674
RSW_45	1822440	1822440	258	258	1769815	1769815	240.4	236.3	1398440	1395027	1395002	1382192	1381257	1295248	636766
RSW_57	2964243	2964243	258	258	2852287	2852287	240.2	235.8	2154536	2149500	2150542	2133587	2128685	2005492	997116
RSW_61	3651257	3651257	258	258	3555803	3555803	240.8	236.6	2838443	2819814	2823466	2775390	2770462	2441265	1352350
RSW_63	4344976	4344976	258	258	4188749	4188749	240.7	236.4	3296143	3283804	3285624	3234819	3229582	2941760	1564165
RSW_66	3620417	3620417	258	258	3505749	3505749	240.7	236.6	2745292	2739852	2740782	2717232	2713269	2531543	1289720
RSW_67	2767215	2767215	258	258	2661730	2661730	240.4	236.3	2126632	2120117	2120573	2099468	2096378	1978678	1090300
RSW_69	3546726	3546726	258	258	3449253	3449253	240.7	236.6	2758710	2747805	2749312	2716266	2712223	2569504	1651568
RSW_73	4941790	4941790	258	258	4791295	4791295	240.7	236.5	3726829	3715597	3718013	3679281	3672966	3369489	1721601
RSW_76	2885740	2885740	258	258	2782552	2782552	240.7	236.6	2135993	2129750	2130812	2108524	2104816	1944094	982351
RSW_77	3807418	3807418	258	258	3694446	3694446	240.6	236.5	2871655	2864727	2866150	2841540	2832432	2650716	1312483
RSW_81	2582808	2582808	258	258	2507509	2507509	240.6	236.5	1961217	1956505	1957388	1944814	1939454	1832663	908372
RSW_82	3515283	3515283	258	258	3404998	3404998	240.7	236.5	2645837	2640427	2640950	2622116	2618056	2466243	1174666
RSW_83	855040	855040	258	258	829246	829246	240.6	236.5	648097	645814	645761	640129	639366	601542	300268
RSW_84	2682511	2682511	258	258	2582130	2582130	240.5	236.5	1963292	1947878	1951534	1907862	1903116	1699199	941440
RSW_85	3303782	3303782	258	258	3192567	3192567	240.6	236.6	2451428	2442138	2442671	2413219	2409043	2203977	1114084
RSW_87	1276405	1276405	258	258	1238149	1238149	240.7	236.6	953989	948974	949550	934411	932306	842761	434539
RSW_88	5115667	5115667	258	258	4925105	4925105	240.2	236.1	3805138	3789476	3792423	3740115	3728369	3363929	1826482
RSW_89	2209655	2209655	258	258	2160624	2160624	240.7	236.7	1730290	1715563	1718333	1682858	1678643	1514507	870023
RSW_91	3060841	3060841	258	258	2974027	2974027	240.7	236.6	2324954	2319000	2319482	2297760	2295500	2125847	1054801
RSW_92	2792790	2792790	258	258	2718683	2718683	240.7	236.5	2091465	2086461	2087150	2069965	2065263	1935119	961270
RSW_93	2158556	2158556	258	258	2096711	2096711	240.6	236.4	1599366	1594069	1595136	1578395	1574939	1486254	828659
RSW_94	3380316	3380316	258	258	3282124	3282124	240.7	236.6	2560531	2555257	2556090	2533527	2531501	2408653	1216327
RSW_95	1530488	1530488	258	258	1466667	1466667	240	235.2	1149836	1146601	1147358	1141697	1136147	1114177	705330
RSW_97	1698058	1698058	258	258	1676863	1676863	240.8	236.9	1359781	1337950	1338505	1296635	1295234	1227849	824480
RSW_98	201987	201987	258	258	197184	197184	240.8	236.6	143353	141710	142231	140011	139753	137581	72286
RSW_99	2378128	2378128	258	258	2340228	2340228	240.8	236.9	1873396	1860949	1861410	1833830	1831048	1786406	1021285
RSW_100	948173	948173	258	258	928897	928897	240.8	236.8	741809	735599	736510	724101	723087	702335	433100
RSW_101	2772529	2772529	258	258	2695366	2695366	240.4	235.4	2106122	2102076	2102582	2095470	2091423	2059259	1470418
RSW_102	1497414	1497414	258	258	1446483	1446483	240.5	236.4	1174164	1169631	1170490	1160854	1151941	1138405	891423
RSW_103	1994697	1994697	258	258	1882155	1882155	240.3	236.3	1462757	1453872	1455127	1419730	1413694	1269149	706113
RSW_104	4146353	4146353	258	258	4065012	4065012	240.8	236.9	3247023	3240292	3241355	3228323	3223592	3163105	2598545
RSW_105	239579	239579	258	258	228231	228231	240.7	236.6	174463	173110	173599	171513	171202	167778	107227
RSW_106	1679604	1679604	258	258	1634055	1634055	240.8	236.8	1321821	1317470	1318845	1310851	1303156	1255490	1152805
RSW_107	2202487	2202487	258	258	2172530	2172530	240.7	236.8	1737464	1704190	1710397	1643935	1606879	1486011	1170767
RSW_109	821019	821019	258	258	785531	785531	240.8	236.7	631688	629427	629622	624896	623103	610766	481854
RSW_110	272066	272066	258	258	254241	254241	240.5	236.3	183043	181729	182182	179655	177105	173664	110760
RSW_111	1455629	1455629	258	258	1430457	1430457	240.8	236.7	1108656	1104581	1105717	1098796	1082899	1061622	822100
RSW_112	2736821	2736821	258	258	2591048	2591048	240.4	236.1	2003892	1999992	2000572	1959716	1953865	1905472	568683
RSW_113	249041	249041	258	258	221788	221788	240.6	236.2	159557	158031	158621	156125	154027	149209	103340
RSW_114	2349089	2349089	258	258	2169273	2169273	240.6	236.1	1739873	1736034	1736475	1725652	1714896	1696091	1077949
RSW_115	98234	98234	258	258	88919	88919	240	235.4	59390	58258	58693	56852	56811	54521	34723
RSW_116	5786380	5786380	258	258	5696120	5696120	240.7	236.9	4513169	4479289	4488411	4418285	4358380	4140414	3173703
RSW_117	181994	181994	258	258	175234	175234	240.8	236.7	126837	125523	125989	123763	123214	119679	70289
RSW_118	4340253	4340253	258	258	4215811	4215811	240.8	236.7	3369770	3361443	3363279	3307731	3300478	3201251	1627092
RSW_119	5856125	5856125	258	258	5494218	5494218	239.8	236	4196576	4168069	4176019	4061581	4026834	3505170	1830876
RSW_120	1710770	1710770	258	258	1661852	1661852	240.6	236.9	1305208	1302400	1303092	1295546	1293165	1280348	797523
RSW_124	2334402	2334402	258	258	2271054	2271054	240.9	236.7	1818241	1813254	1814713	1805096	1802891	1766227	878631
RSW_125	5576750	5576750	258	258	5450555	5450555	240.8	236.8	4431782	4402022	4408353	4311514	4304317	3765105	2328523
RSW_126	4135606	4135606	258	258	4040224	4040224	240.8	236.8	3220412	3213380	3214096	3191852	3188443	3082438	1863664
RSW_127	3700803	3700803	258	258	3615327	3615327	240.8	236.8	2929784	2920900	2921025	2892977	2890517	2752878	1657905
RSW_129	4141221	4141221	258	258	4033071	4033071	240.8	236.7	3168528	3133499	3135833	3056627	3047108	2792808	1801553
RSW_130	2893453	2893453	258	258	2856597	2856597	240.9	236.9	2302747	2291524	2293635	2267283	2265395	2103896	1250957
RSW_131	6019136	6019136	258	258	5825899	5825899	240.6	236.6	4629987	4597296	4605277	4508848	4499346	3986036	2409590
RSW_132	305481	305481	258	258	273707	273707	240.4	236.1	197085	195406	196059	192973	192435	188630	153282
RSW_133	1773650	1773650	258	258	1743270	1743270	240.9	236.9	1414524	1410997	1411362	1402804	1402135	1353319	751458
RSW_134	177859	177859	258	258	170022	170022	239.6	236.5	132221	131930	131897	131112	130813	128332	58530
RSW_135	9879391	9879391	258	258	9299946	9299946	240.2	236	7325011	7253524	7281238	7034908	7002744	5618095	3315172
RSW_136	987107	987107	258	258	959718	959718	240.8	236.8	768392	759348	761278	740181	739305	632888	511723
RSW_137	1964507	1964507	258	258	1748342	1748342	240.7	236.2	1359947	1359033	1358902	1343690	1308957	1304668	603325
RSW_138	140599	140599	258	258	110979	110979	239.7	235	81818	81434	81611	81025	80220	79475	56159
RSW_139	3077546	3077546	258	258	2979598	2979598	240.7	236.6	2344489	2335035	2335588	2301814	2297211	2081233	1017896
RSW_140	1737659	1737659	258	258	1577784	1577784	240.6	236.6	1240054	1238381	1238700	1234170	1233493	1226606	753151
RSW_141	1363365	1363365	258	258	1285268	1285268	240.3	235.9	1013063	1008797	1009276	974979	971364	906393	315527
RSW_142	169304	169304	258	258	141432	141432	240.1	235.2	107727	107149	107345	106587	105640	104220	75010
RSW_143	1182830	1182830	258	258	1138903	1138903	240.6	236.6	903874	897285	899079	880046	878371	777066	378514
RSW_144	3419515	3419515	258	258	3267015	3267015	240.7	236.6	2629578	2625232	2625403	2614549	2608289	2562381	1546599
RSW_145	3936639	3936639	258	258	3844099	3844099	240.9	236.8	3120727	3115692	3117042	3102552	3099381	2984265	2491129
RSW_146	3496848	3496848	258	258	3273395	3273395	240.7	236.3	2609316	2584303	2589364	2527775	2514447	2364018	1379563
RSW_147	1296222	1296222	258	258	1260658	1260658	240.7	236.6	996382	976938	983894	940200	937099	731204	416100
RSW_148	955848	955848	258	258	915572	915572	240.6	236.6	724356	723066	723297	721079	720603	715819	539548
RSW_149	1101082	1101082	258	258	1072457	1072457	240.7	236.6	843358	833731	836354	814001	812835	660737	283242
RSW_150	1217383	1217383	258	258	1099954	1099954	240.8	236.8	888764	887848	888068	884607	883507	876699	644594
RSW_151	1068878	1068878	258	258	1038598	1038598	240.6	236.5	810613	805555	806012	791933	790594	707564	385259
RSW_152	2807290	2807290	258	258	2637915	2637915	240.7	236.3	2114562	2106804	2106676	2087230	2080017	2026244	1285109
RSW_153	1189192	1189192	258	258	1121395	1121395	239.3	235.9	894360	882393	886392	854152	850769	709483	364588
RSW_154	1076082	1076082	258	258	1055751	1055751	240.8	236.8	850610	836380	837563	808515	806656	742403	501149
RSW_155	1170718	1170718	258	258	1131697	1131697	239.6	236.4	898801	888234	890314	864759	856742	770639	472229
RSW_156	1308890	1308890	258	258	1271501	1271501	240.8	236.7	1032038	1025390	1025868	1010837	1009636	983060	696140
RSW_157	712521	712521	258	258	680172	680172	240.5	236.1	536990	533799	534316	525042	523948	483488	312283
RSW_158	920609	920609	258	258	906003	906003	240.8	236.9	729587	718547	721206	699615	698027	653061	532252
RSW_159	773874	773874	258	258	708414	708414	239.8	235.4	533767	529981	531078	520693	518970	479421	223988
RSW_160	483143	483143	258	258	460561	460561	240.7	236.4	357904	356828	356963	353001	351707	348968	217026
RSW_161	898761	898761	258	258	868689	868689	240.4	236.5	673649	662008	665940	637424	634971	548539	334973
RSW_162	526248	526248	258	258	494282	494282	238.3	236.2	365157	363313	363564	358828	354639	330517	160492
RSW_163	588446	588446	258	258	571910	571910	240.8	236.7	444622	440750	441102	432651	431824	399566	237035
RSW_164	1290696	1290696	258	258	1098807	1098807	240.3	235.1	866456	864584	864654	858561	851731	840415	466665
RSW_165	870046	870046	258	258	837838	837838	240.4	236.4	666233	658366	660083	638709	637201	551788	281259
RSW_168	797143	797143	258	258	766474	766474	240	235.9	590582	584753	586350	539540	537968	488614	230188
RSW_169	1701346	1701346	258	258	1439218	1439218	240.7	236	1124727	1123823	1123989	1115282	1113918	1109572	334189
RSW_170	916524	916524	258	258	875112	875112	239.7	235.9	666814	657537	659858	633273	630382	574068	393638
RSW_171	586665	586665	258	258	557237	557237	240.6	236	436548	434226	434752	427936	427152	414803	302105
RSW_172	931247	931247	258	258	866670	866670	240.2	235.8	673012	669631	669577	659419	657801	626855	367635
RSW_173	1343681	1343681	258	258	1297726	1297726	240.8	236.6	1043296	1041787	1041420	1037031	1036477	1025175	700914
RSW_174	1233824	1233824	258	258	1191165	1191165	240.7	236.7	968515	967060	967259	954368	952160	933624	286422
RSW_176	900536	900536	258	258	866741	866741	239.8	235.9	708781	707930	707994	706531	699142	695708	577953
RSW_177	555198	555198	258	258	539254	539254	240.8	236.7	443440	441384	441520	432244	431233	410511	275846
RSW_178	441882	441882	258	258	422954	422954	240.3	236.1	327262	322639	323687	303112	302163	269490	180498
RSW_179	476040	476040	258	258	469268	469268	240.8	236.9	377944	374760	374980	366844	364380	353106	202643
RSW_180	637009	637009	258	258	616440	616440	240.8	236.6	492126	489291	489417	482638	482109	471114	331916
RSW_181	527002	527002	258	258	515578	515578	240.5	236.5	409615	402102	403639	387439	386787	341054	238470
RSW_182	18824	18824	258	258	18316	18316	240.5	236.4	10035	9338	9570	8664	8652	7852	4847
RSW_183	627556	627556	258	258	579720	579720	240.2	236.1	440920	434055	436535	412168	397183	350256	230554
RSW_184	942763	942763	258	258	900715	900715	240.7	236.5	719964	718158	718229	712820	711260	701717	478120
RSW_185	514551	514551	258	258	497890	497890	240.5	236.3	392835	390489	391004	383574	383038	362586	187078
RSW_186	744778	744778	258	258	681143	681143	240.3	235.8	532850	532304	532396	529814	526865	523251	253950
RSW_187	892350	892350	258	258	851105	851105	240.6	236.3	666596	664164	664160	644324	643065	621560	384810
RSW_189	87395	87395	258	258	81994	81994	239	234.5	63510	63078	63247	62609	61366	58902	40373
RSW_190	1433387	1433387	258	258	1367950	1367950	240.2	236	1046731	1045240	1045170	1037211	1026343	1013564	492683
RSW_191	1855476	1855476	258	258	1802802	1802802	240.5	236.3	1444510	1436804	1437919	1412423	1409769	1326865	672882
RSW_192	1151982	1151982	258	258	1097632	1097632	240.7	235.6	868769	867494	867416	861618	855693	845516	602137
RSW_194	963738	963738	258	258	930416	930416	240.7	236.5	732204	731156	731357	729495	723847	713045	498309
RSW_195	1295574	1295574	258	258	1193422	1193422	240.4	236	931794	929488	929899	922108	918412	896571	522055
RSW_197	401054	401054	258	258	385130	385130	240.7	236.7	301957	301462	301610	300672	297064	289913	151254
RSW_198	387280	387280	258	258	366209	366209	240.8	235.9	291839	291438	291561	285574	282011	279632	185159
RSW_199	886628	886628	258	258	862656	862656	240.7	236.3	677091	675544	675971	654040	652678	641671	497361
RSW_200	209172	209172	258	258	200375	200375	240	236	154173	153503	153778	152709	152061	150415	113680
RSW_201	1110554	1110554	258	258	1052569	1052569	240.6	235.9	835672	834444	834595	826157	816518	806091	413465
RSW_202	937595	937595	258	258	768010	768010	238.5	230.3	556942	555579	555838	547684	541548	535892	277979
RSW_203	2100483	2100483	258	258	2030629	2030629	240.7	236.5	1624150	1617689	1618284	1572902	1570443	1524248	1120408
RSW_204	1932534	1932534	258	258	1865872	1865872	240.3	236.6	1426385	1423931	1424034	1364261	1358583	1341836	972175
RSW_205	505298	505298	258	258	492956	492956	240.7	236.4	387576	383237	384068	374265	373807	339798	229024
RSW_206	5780331	5780331	258	258	5623735	5623735	240.7	236.5	4540962	4535309	4535385	4505446	4471467	4382612	2052958
RSW_207	1431993	1431993	258	258	1386395	1386395	240.8	236.2	1133463	1132055	1131750	1121488	1114599	1095063	331074
RSW_208	1199603	1199603	258	258	1130816	1130816	240.1	236.2	873331	871674	872006	862763	859137	850133	419633
RSW_209	484721	484721	258	258	467348	467348	240.1	235.5	370170	368462	368726	364519	363536	348387	189689
RSW_210	547148	547148	258	258	523911	523911	240.3	236.1	394095	392609	393109	388350	386980	381253	283490
RSW_211	688463	688463	258	258	660474	660474	240.4	236	521647	516615	518327	505471	504310	471876	329895
RSW_212	2483706	2483706	258	258	2384775	2384775	240.2	236.1	1911554	1906540	1907024	1834105	1831503	1750941	795486
RSW_213	1468116	1468116	258	258	1336612	1336612	239.9	235.9	1051741	1050823	1050917	1039225	1024342	1002758	658925
RSW_214	1791605	1791605	258	258	1645593	1645593	240.9	236.1	1346091	1344821	1345128	1340507	1332673	1324952	837099
RSW_215	1114969	1114969	258	258	1023279	1023279	239.4	235.4	782394	781374	781408	773143	761378	756722	422059
RSW_216	2129165	2129165	258	258	2015676	2015676	239.7	234.9	1586547	1584090	1584572	1572454	1560601	1535346	800321
RSW_217	2344397	2344397	258	258	2222480	2222480	240.7	236.6	1789701	1788001	1788188	1781936	1771311	1731764	728768
RSW_218	1615116	1615116	258	258	1489380	1489380	239.5	235.6	1177704	1176204	1176761	1172912	1170345	1154215	558225
RSW_219	1894980	1894980	258	258	1632492	1632492	240.8	236.4	1325145	1323684	1324145	1317045	1308806	1303967	618736
RSW_220	2555889	2555889	258	258	2360127	2360127	240.3	235.9	1883210	1882033	1882097	1860101	1859557	1843429	847415
RSW_221	1562843	1562843	258	258	1488295	1488295	240.1	236.2	1222933	1221528	1221840	1212765	1205701	1182152	296260
RSW_222	2038199	2038199	258	258	1910078	1910078	240.7	236.7	1484869	1483722	1484089	1474510	1449078	1433842	826068
RSW_223	1321109	1321109	258	258	1193224	1193224	240.5	236.2	954733	953832	954097	929082	903038	890942	490930
RSW_224	1815610	1815610	258	258	1738033	1738033	240.4	236.2	1413276	1412062	1412335	1405429	1393360	1376178	565162
RSW_225	1472387	1472387	258	258	1051078	1051078	237.4	223.6	691110	690082	690379	684517	666981	661782	348292
RSW_226	1224696	1224696	258	258	1105950	1105950	240.5	235.4	894734	893839	894076	891290	881977	875281	542311
RSW_227	591425	591425	258	258	561820	561820	240.5	236	440861	440084	440280	439058	429329	426123	281944
RSW_228	1941994	1941994	258	258	1827476	1827476	240.4	236.1	1454277	1452153	1452742	1446913	1437709	1418316	1089906
RSW_229	2247327	2247327	258	258	2101819	2101819	240.7	235.9	1682168	1680472	1680449	1664080	1655489	1636287	1190625
RSW_230	1688162	1688162	258	258	1597863	1597863	239	234.8	1242515	1241355	1241735	1224414	1194598	1179028	769216
RSW_231	1821777	1821777	258	258	1693198	1693198	239.4	235	1354070	1352660	1353199	1351124	1326002	1314013	942725
RSW_232	1491783	1491783	258	258	1348404	1348404	240.7	235.9	1044835	1043705	1044030	1029977	1013391	1011323	715981
RSW_233	783221	783221	258	258	723600	723600	239.8	235.9	571837	571154	571226	565833	535591	531459	357787
RSW_234	1749219	1749219	258	258	1684330	1684330	240.6	236.6	1355183	1353539	1353951	1346644	1340525	1322718	513233
RSW_235	19646	19646	258	258	18818	18818	240.2	236.1	10692	10130	10385	9526	9463	8402	3621
RSW_236	1080089	1080089	258	258	995947	995947	240.6	236.8	796244	795101	795219	791784	764254	756964	414962
RSW_237	115042	115042	258	258	106769	106769	239.2	234	79383	78901	79054	77509	77328	75938	43298
RSW_238	871593	871593	258	258	749908	749908	237.8	232.4	586212	585540	585797	578444	565834	548996	363647
RSW_239	750900	750900	258	258	712809	712809	239.1	235.7	556694	555647	555872	552215	546429	542609	284255
RSW_240	1324210	1324210	258	258	1226054	1226054	239.9	236.5	968791	967440	967792	960953	949920	945437	522275
RSW_241	1988102	1988102	258	258	1879085	1879085	240.8	236	1523735	1521040	1521567	1510839	1507738	1452282	605010
RSW_242	1871278	1871278	258	258	1779091	1779091	240.5	236.2	1442456	1439802	1440550	1428923	1416016	1391551	1130865
RSW_243	407392	407392	258	258	390918	390918	240.7	236.4	315777	311984	313434	297488	297049	254868	128839
RSW_244	1277455	1277455	258	258	1092264	1092264	240.4	234.5	843494	840618	841319	833762	827483	812831	576226
RSW_245	1101599	1101599	258	258	1007979	1007979	240.4	235.9	803632	800915	800939	775199	772266	750918	452613
RSW_246	1421914	1421914	258	258	1381967	1381967	240.4	236.4	1080490	1077207	1078182	1069959	1068254	1030005	359202
RSW_247	6859296	6859296	258	258	6628596	6628596	239.8	236.4	5234843	5229440	5229736	5110281	5094577	4911403	1072188
RSW_248	985789	985789	258	258	924231	924231	240.5	236.4	736794	734895	735263	720763	716304	704918	506097
RSW_249	1650437	1650437	258	258	1540855	1540855	240.3	236	1189411	1186824	1187350	1151163	1142349	1122263	789896
RSW_250	1577811	1577811	258	258	1530173	1530173	240.8	236.7	1247122	1243092	1243190	1219049	1215074	1184219	735241
RSW_251	1053836	1053836	258	258	942943	942943	240.2	235.2	743644	742092	741948	722806	718727	706653	370137
RSW_252	1536895	1536895	258	258	1500990	1500990	240.8	236.7	1191895	1185345	1186199	1170817	1167346	1141554	885277
RSW_253	1356252	1356252	258	258	1292473	1292473	240.8	236.2	1005954	1003742	1004148	999687	996516	979548	635000
RSW_255	1810046	1810046	258	258	1755869	1755869	240.8	236.6	1411620	1407568	1408230	1398718	1395815	1365907	801110
RSW_256	1553596	1553596	258	258	1478222	1478222	240.5	236.4	1173629	1162707	1165121	1138700	1136900	1085338	897654
RSW_257	617643	617643	258	258	589084	589084	240.4	235.7	474176	472373	472536	466327	462642	455787	346123
RSW_259	1131692	1131692	258	258	1111579	1111579	240.7	236.8	911296	908147	908912	903530	902228	844589	423997
RSW_260	2124368	2124368	258	258	1995389	1995389	240.5	235.9	1607908	1591441	1592603	1552087	1548673	1429054	1152218
RSW_261	3163812	3163812	258	258	3119474	3119474	240.9	236.9	2534971	2519212	2520203	2486099	2483701	2411425	1938456
RSW_262	793872	793872	258	258	770475	770475	240.8	236.8	620926	619513	620004	616983	615179	607752	422018
RSW_263	808216	808216	258	258	791327	791327	240.8	236.8	636222	633617	634206	628697	626293	618838	387000
RSW_264	2412305	2412305	258	258	2351732	2351732	240.8	236.7	1864044	1846503	1848459	1803767	1801408	1691145	1114497
RSW_265	2308977	2308977	258	258	2223548	2223548	240.5	236.5	1757041	1736546	1743161	1662276	1657817	1425501	798224
RSW_266	2135719	2135719	258	258	2066855	2066855	240.4	236	1660570	1654172	1655497	1641514	1636556	1612503	1193458
RSW_267	2603703	2603703	258	258	2497912	2497912	240.2	236.3	1993358	1975374	1979637	1922924	1918132	1815475	1300359
RSW_268	1885213	1885213	258	258	1825924	1825924	240.7	236.6	1475059	1471753	1472045	1458883	1455202	1414262	926646
RSW_269	1283348	1283348	258	258	1245485	1245485	240.8	236.6	1005055	998767	999670	918762	917440	845007	638599
RSW_270	6246544	6246544	258	258	6132130	6132130	240.8	236.7	4856486	4844099	4846254	4809586	4789623	4682971	3768887
RSW_271	1622873	1622873	258	258	1556208	1556208	240.7	236.2	1236654	1227967	1228470	1206499	1203829	1152186	750037
RSW_272	2198679	2198679	258	258	2002548	2002548	240	234.9	1574546	1565968	1566282	1541991	1536924	1444071	1033908
RSW_273	2356419	2356419	258	258	2306992	2306992	240.8	236.8	1872467	1861516	1862555	1837868	1836238	1730932	1435525
RSW_274	2361368	2361368	258	258	2286779	2286779	240.7	236.5	1877878	1869832	1870311	1852191	1849193	1729353	1413672
RSW_275	749622	749622	258	258	725958	725958	240.8	236.6	576581	573149	573544	566655	565607	553420	403189
RSW_276	2013609	2013609	258	258	1917309	1917309	240.7	236.5	1525083	1517498	1518527	1500712	1498410	1469850	1163818
RSW_277	2578087	2578087	258	258	2307968	2307968	240.1	235.2	1764557	1751793	1754671	1718688	1712930	1587207	1189672
RSW_278	1060378	1060378	258	258	1006346	1006346	240.9	236.8	790568	789054	789593	778546	769963	757989	461944
RSW_279	1067999	1067999	258	258	1036165	1036165	240.7	236.6	809460	807559	807556	799923	795305	781094	378547
RSW_280	1867174	1867174	258	258	1797466	1797466	240.4	235.2	1417844	1415986	1416404	1409754	1405002	1379874	562391
RSW_281	112767	112767	258	258	107457	107457	240.3	235.7	83095	82858	82912	81747	80922	80063	37440
RSW_282	1096734	1096734	258	258	1059058	1059058	239.2	236.6	796455	795610	795514	786453	782097	771816	427399
