# Supplementary material for: Particle‐Associated Bacterioplankton Communities Across the Red Sea
Source: Environ Microbiol. 2025 Mar 17;27(3):e70075. doi: 10.1111/1462-2920.70075 (PMC11914372; doi:10.1111/1462-2920.70075)
Supplement: Supplementary file 3 — File S3. Variance inflation factors—collinearity analysis. [file EMI-27-e70075-s005.xlsx]

## Sheet: Sheet1
MATRIX	Temperature (ºC) minimum	Beam Attenuation minimum	Fluorescence median	Fluorescence minimum	Fluorescence maximum	Oxygen (µmol kg-1) minimum	Oxygen (µmol kg-1) maximum	Salinity (psu) median
Temperature (ºC) minimum	1	-0.2444	0.5993	0.5606	0.4523	0.2331	0.3989	-0.6826
Beam Attenuation minimum	-0.244	1	-0.0338	-0.0717	-0.0489	0.1677	0.0507	0.2561
Fluorescence median	0.599	-0.0338	1	0.7156	0.6117	0.5834	0.6818	-0.6239
Fluorescence minimum	0.561	-0.0717	0.7156	1	0.5658	0.5354	0.7258	-0.533
Fluorescence maximum	0.452	-0.0489	0.6117	0.5658	1	0.3252	0.5468	-0.4819
Oxygen (µmol kg-1) minimum	0.233	0.1677	0.5834	0.5354	0.3252	1	0.6233	-0.0224
Oxygen (µmol kg-1) maximum	0.399	0.0507	0.6818	0.7258	0.5468	0.6233	1	-0.4791
Salinity (psu) median	-0.683	0.2561	-0.6239	-0.533	-0.4819	-0.0224	-0.4791	1
