# Supplementary material for: Particle‐Associated Bacterioplankton Communities Across the Red Sea
Source: Environ Microbiol. 2025 Mar 17;27(3):e70075. doi: 10.1111/1462-2920.70075 (PMC11914372; doi:10.1111/1462-2920.70075)
Supplement: Supplementary file 4 — File S4. Variance inflation factors of environmental variables. [file EMI-27-e70075-s002.xlsx]

## Sheet: Sheet1
Factor	Variance Inflation Factor (VIF)
Temperature (ºC) minimum	2.31
Beam Attenuation minimum	1.16
Fluorescence median	4.01
Fluorescence minimum	2.93
Fluorescence maximum	1.77
Oxygen (µmol kg-1) minimum	3.08
Oxygen (µmol kg-1) maximum	3.19
Salinity (psu) median	3.66
