# Supplementary material for: Particle‐Associated Bacterioplankton Communities Across the Red Sea
Source: Environ Microbiol. 2025 Mar 17;27(3):e70075. doi: 10.1111/1462-2920.70075 (PMC11914372; doi:10.1111/1462-2920.70075)
Supplement: Supplementary file 5 — File S5. Alpha diversity metrics. [file EMI-27-e70075-s007.xlsx]

## Sheet: SupplementaryFile_5
Sample	Layer	Location	Observed Richness	Chao1	se.chao1	ACE	se.ACE	Shannon	Simpson	InvSimpson	Fisher
RSW_100	Mesopelagic	Southern Red Sea	559	604	30.7142	561.628	9.6446	4.4759	0.9565	22.9844	65.4314
RSW_101	Epipelagic	Southern Red Sea	471	535.279	17.3742	539.278	11.356	1.4817	0.4493	1.8157	51.5037
RSW_102	Mesopelagic	Southern Red Sea	489	548.167	18.4546	533.138	11.323	3.7914	0.9255	13.4234	60.3377
RSW_103	Epipelagic	Southern Red Sea	559	562.882	3.1949	564.347	8.0629	3.8822	0.9153	11.8016	63.2412
RSW_104	Mesopelagic	Southern Central Red Sea	486	563.233	22.523	590.143	12.228	3.2473	0.8625	7.2747	53.8997
RSW_105	Mesopelagic	Southern Central Red Sea	468	468	0	468	5.5383	2.6219	0.7661	4.2747	51.4688
RSW_106	Epipelagic	Southern Central Red Sea	508	530.125	7.833	540.161	11.2089	2.7053	0.8821	8.4787	55.9148
RSW_107	Epipelagic	Southern Central Red Sea	474	517.511	12.2625	524.538	10.2433	2.4999	0.855	6.8968	64.0118
RSW_109	Mesopelagic	Southern Central Red Sea	468	1209	240.978	484.845	10.5734	3.3796	0.8789	8.2598	51.518
RSW_11	Mesopelagic	Southern Central Red Sea	544	545.667	1.7331	546.547	11.5305	3.9524	0.9244	13.2328	61.2929
RSW_110	Epipelagic	Southern Central Red Sea	485	485	0	485	5.1365	4.0434	0.9627	26.7799	59.9201
RSW_111	Mesopelagic	Southern Central Red Sea	478	484.176	3.3026	492.013	9.9545	2.6545	0.864	7.3506	63.1627
RSW_112	Epipelagic	Southern Central Red Sea	541	549.118	4.6329	549.678	11.512	3.5737	0.9191	12.3634	63.3732
RSW_113	Bathypelagic	Southern Central Red Sea	497	497	0	497	5.5506	4.0272	0.9585	24.1153	61.687
RSW_114	Mesopelagic	Southern Central Red Sea	532	557.904	8.8867	574.106	11.6164	4.2922	0.9553	22.354	61.9078
RSW_115	Epipelagic	Southern Central Red Sea	476	476	0	NA	NA	4.2876	0.962	26.3195	55.459
RSW_116	Mesopelagic	Southern Central Red Sea	514	654.581	29.6264	690.905	14.1356	2.9183	0.8987	9.8703	67.202
RSW_117	Epipelagic	Southern Central Red Sea	504	504	0	504	5.7817	2.7784	0.7542	4.0685	56.1748
RSW_118	Mesopelagic	Southern Central Red Sea	536	551	6.2301	567.326	10.9162	4.331	0.958	23.7868	60.5651
RSW_119	Epipelagic	Southern Central Red Sea	539	603.565	23.3821	597.635	9.9875	4.4587	0.967	30.3162	61.8682
RSW_120	Bathypelagic	Southern Central Red Sea	511	516.85	3.4172	521.814	11.2891	4.0467	0.9646	28.2368	58.5073
RSW_124	Mesopelagic	Southern Red Sea	527	564.276	14.2958	545.719	11.4166	3.2141	0.8767	8.1072	59.0208
RSW_125	Epipelagic	Southern Red Sea	569	631.667	24.5549	618.088	9.7205	3.6958	0.902	10.2022	63.6821
RSW_126	Mesopelagic	Southern Red Sea	548	588.182	14.6378	599.571	10.3827	3.8699	0.9022	10.2202	61.373
RSW_127	Epipelagic	Southern Red Sea	547	586.136	15.9697	582.412	9.6014	4.006	0.9146	11.7104	61.2805
RSW_129	Epipelagic	Southern Red Sea	574	579.217	3.6899	582.226	8.5454	4.2602	0.9341	15.1811	65.9105
RSW_13	Mesopelagic	Southern Central Red Sea	524	540.029	7.3692	544.461	9.8759	4.7638	0.9769	43.2521	59.0141
RSW_130	Mesopelagic	Southern Red Sea	513	548.467	12.3552	555.815	11.0723	3.2668	0.8282	5.8215	57.8684
RSW_131	Epipelagic	Southern Red Sea	568	597.118	11.4194	607.785	10.4849	3.7857	0.8879	8.9223	64.1159
RSW_132	Mesopelagic	Southern Red Sea	528	528	0	528	7.2926	3.0138	0.8177	5.4842	58.2283
RSW_133	Epipelagic	Southern Red Sea	404	411.5	5.0803	416.853	6.5898	3.7113	0.9145	11.6905	43.2935
RSW_134	Mesopelagic	Southern Red Sea	189	189	0	NA	NA	3.1084	0.8901	9.097	18.8216
RSW_135	Epipelagic	Southern Red Sea	551	566.789	8.3537	575.002	8.2562	4.1504	0.9324	14.7972	62.3325
RSW_136	Mesopelagic	Southern Central Red Sea	497	510.909	8.686	505.596	7.9705	4.6986	0.9655	29.0135	61.0886
RSW_137	Epipelagic	Southern Central Red Sea	334	362.5	9.9632	366.89	8.6587	2.8127	0.9088	10.9705	37.3763
RSW_138	Mesopelagic	Southern Central Red Sea	273	273	0	NA	NA	2.6502	0.8863	8.7942	30.8597
RSW_139	Epipelagic	Southern Central Red Sea	529	544.4	8.6804	549.309	7.4284	4.4185	0.9667	30.0673	58.9321
RSW_140	Mesopelagic	Southern Central Red Sea	380	390.645	4.7067	408.957	9.9753	4.0699	0.972	35.7101	41.3176
RSW_141	Epipelagic	Southern Central Red Sea	423	423	0	423	8.7384	4.1023	0.9602	25.1398	46.4801
RSW_142	Mesopelagic	Southern Central Red Sea	346	346	0	346	7.8078	3.4805	0.9256	13.4432	47.1068
RSW_143	Epipelagic	Southern Central Red Sea	552	552	0	552	6.7432	4.2991	0.9378	16.086	61.619
RSW_144	Mesopelagic	Southern Central Red Sea	406	457.818	15.5871	494.837	11.6621	3.4156	0.8744	7.9589	44.3117
RSW_145	Epipelagic	Southern Central Red Sea	270	492.231	62.4075	535.173	13.8438	2.908	0.8723	7.8296	33.8601
RSW_146	Mesopelagic	Southern Central Red Sea	501	516.261	7.7965	517.099	9.3213	4.1503	0.9267	13.6359	57.2316
RSW_147	Epipelagic	Southern Central Red Sea	543	571	21.8222	545.17	7.8497	4.4381	0.9559	22.6821	62.0247
RSW_148	Mesopelagic	Southern Central Red Sea	325	356.875	11.7441	368.81	9.3537	4.2557	0.9778	45.0771	34.5614
RSW_149	Epipelagic	Southern Central Red Sea	549	549	0	549	5.6475	4.822	0.9651	28.6247	62.8331
RSW_150	Mesopelagic	Southern Central Red Sea	329	388.429	19.4469	407.503	10.6766	3.8906	0.9349	15.368	34.659
RSW_151	Epipelagic	Southern Central Red Sea	542	542	0	542	6.8565	3.9424	0.8944	9.4724	60.9325
RSW_152	Mesopelagic	Southern Central Red Sea	453	475.546	10.4975	488.788	8.2997	4.2449	0.9171	12.0576	50.7123
RSW_153	Epipelagic	Southern Central Red Sea	542	542	0	542	6.8565	3.8559	0.923	12.9848	60.6201
RSW_154	Mesopelagic	Southern Central Red Sea	539	544	4.1337	543.706	6.9838	4.0983	0.913	11.4891	61.2093
RSW_155	Epipelagic	Southern Central Red Sea	562	572	10.5346	563.636	6.0077	4.2746	0.9259	13.498	64.1952
RSW_156	Mesopelagic	Southern Central Red Sea	488	495.917	4.8602	498.781	8.5982	4.6426	0.9674	30.6459	56.5378
RSW_157	Epipelagic	Southern Central Red Sea	516	516	0	516	8.7315	3.1715	0.8664	7.4865	57.3567
RSW_158	Mesopelagic	Southern Central Red Sea	522	524.844	2.3622	528.203	9.6858	4.1231	0.9571	23.2958	59.4962
RSW_159	Epipelagic	Southern Central Red Sea	502	502	0	502	8.9487	4.1668	0.9539	21.7139	56.6035
RSW_16	Bathypelagic	Southern Central Red Sea	558	563.385	3.4512	568.978	10.144	4.8227	0.9772	43.9355	63.4974
RSW_160	Mesopelagic	Southern Central Red Sea	375	375	0	375	8.8628	4.5297	0.9748	39.6382	41.0739
RSW_161	Epipelagic	Southern Central Red Sea	552	552	0	552	5.9485	4.3406	0.9471	18.8929	61.8766
RSW_162	Mesopelagic	Southern Central Red Sea	451	451	0	451	5.9689	3.7459	0.8951	9.5364	48.7795
RSW_163	Epipelagic	Southern Central Red Sea	546	546	0	546	6.2265	4.4765	0.945	18.1837	62.241
RSW_164	Mesopelagic	Southern Central Red Sea	377	1412	308.988	397.592	9.639	3.6176	0.9389	16.3725	42.0024
RSW_165	Epipelagic	Southern Central Red Sea	552	552	0	552	5.4904	4.4877	0.9448	18.119	62.5564
RSW_168	Epipelagic	Northern Central Red Sea	505	505	0	505	7.4257	4.2265	0.9572	23.3379	57.6056
RSW_169	Mesopelagic	Northern Central Red Sea	335	335	0	335	8.4458	2.7173	0.8812	8.4143	36.611
RSW_17	Mesopelagic	Southern Central Red Sea	516	529.667	5.8999	539.819	11.344	3.7839	0.9091	11.0056	57.3463
RSW_170	Epipelagic	Northern Central Red Sea	570	570	0	570	6.9334	4.4626	0.9523	20.966	63.9916
RSW_171	Mesopelagic	Northern Central Red Sea	494	494	0	494	9.4213	4.6176	0.9756	41.0276	54.5448
RSW_172	Epipelagic	Northern Central Red Sea	428	428	0	428	8.1418	4.2233	0.9647	28.3104	47.1011
RSW_173	Bathypelagic	Northern Central Red Sea	321	363.774	15.601	371.815	9.2955	3.2905	0.9026	10.2639	33.4787
RSW_174	Mesopelagic	Northern Central Red Sea	244	244	0	244	7.7784	2.9337	0.8494	6.6394	25.9408
RSW_176	Bathypelagic	Northern Central Red Sea	285	329.264	13.9924	338.21	8.7169	0.9452	0.3178	1.4659	29.4022
RSW_177	Mesopelagic	Northern Central Red Sea	408	408	0	408	7.742	4.0189	0.9585	24.1109	43.8875
RSW_178	Epipelagic	Northern Central Red Sea	507	507	0	507	6.1388	4.3934	0.9677	30.9698	56.1292
RSW_179	Bathypelagic	Northern Central Red Sea	458	458	0	458	7.9195	4.373	0.9668	30.1084	51.8803
RSW_18	Epipelagic	Southern Central Red Sea	536	541.344	3.5438	545.25	9.3814	3.8643	0.9066	10.7103	59.7517
RSW_180	Mesopelagic	Northern Central Red Sea	465	465	0	465	8.1787	4.7738	0.9831	59.1319	52.0269
RSW_181	Epipelagic	Northern Central Red Sea	540	540	0	540	6.9714	4.5155	0.9693	32.6005	59.7734
RSW_182	Mesopelagic	Northern Central Red Sea	343	343	0	NA	NA	4.5905	0.9608	25.5328	36.7409
RSW_183	Epipelagic	Northern Central Red Sea	538	538	0	538	6.0849	4.1341	0.9476	19.0832	59.3974
RSW_184	Mesopelagic	Northern Central Red Sea	344	1334	298.886	377.062	8.5701	3.1275	0.822	5.617	36.2918
RSW_185	Epipelagic	Northern Central Red Sea	504	504	0	504	5.707	4.4184	0.9596	24.7711	55.9033
RSW_186	Mesopelagic	Northern Central Red Sea	234	234	0	234	7.6306	2.772	0.8711	7.7579	23.8028
RSW_187	Epipelagic	Northern Central Red Sea	459	459	0	459	8.2457	4.1028	0.9564	22.9436	50.1196
RSW_189	Bathypelagic	Northern Central Red Sea	272	272	0	NA	NA	3.0532	0.9053	10.5556	28.5828
RSW_190	Mesopelagic	Northern Central Red Sea	287	1772	404.423	325.053	8.7993	3.0639	0.8649	7.4033	29.9189
RSW_191	Epipelagic	Northern Central Red Sea	551	553.769	2.676	554.427	7.6888	4.4836	0.9628	26.8639	61.9513
RSW_192	Bathypelagic	Northern Central Red Sea	341	384.5	14.9925	383.683	9.7285	3.2046	0.8997	9.9683	36.3518
RSW_194	Mesopelagic	Northern Central Red Sea	391	411.889	8.1215	418.916	10.0663	3.7876	0.9379	16.0983	42.5701
RSW_195	Epipelagic	Northern Central Red Sea	494	502.163	4.4643	503.447	10.7905	4.0948	0.9595	24.7131	55.0203
RSW_197	Epipelagic	Northern Central Red Sea	291	291	0	291	8.2861	2.9785	0.9075	10.8061	31.1733
RSW_198	Mesopelagic	Northern Central Red Sea	251	251	0	251	7.835	3.6528	0.9545	21.9613	26.3985
RSW_199	Epipelagic	Northern Central Red Sea	384	403.708	7.9854	417.344	9.6764	3.6363	0.9242	13.1995	41.6695
RSW_200	Mesopelagic	Northern Central Red Sea	355	355	0	355	6.4428	3.1938	0.881	8.4039	37.7543
RSW_201	Epipelagic	Northern Central Red Sea	320	2735	581.668	370.944	9.4108	3.6817	0.9535	21.497	34.7576
RSW_202	Mesopelagic	Northern Central Red Sea	338	338	0	338	9.1866	4.1069	0.9746	39.322	38.2593
RSW_203	Epipelagic	Northern Central Red Sea	455	470.857	7.0459	487.261	8.6947	4.1185	0.9543	21.8645	49.8545
RSW_204	Mesopelagic	Northern Central Red Sea	366	541.526	45.1282	477.294	11.0223	3.7204	0.9595	24.691	47.1934
RSW_205	Epipelagic	Northern Central Red Sea	494	494	0	494	6.6438	4.1467	0.9545	21.9808	54.3561
RSW_206	Mesopelagic	Northern Central Red Sea	369	496.17	30.4442	530.493	12.887	3.7932	0.9601	25.0941	43.716
RSW_207	Epipelagic	Northern Central Red Sea	189	189	0	189	6.5538	3.8562	0.9617	26.1242	19.6779
RSW_208	Mesopelagic	Northern Central Red Sea	345	1335	298.887	367.259	9.3591	3.8786	0.9642	27.9714	39.9337
RSW_209	Epipelagic	Northern Central Red Sea	411	411	0	411	8.0267	4.1019	0.9527	21.138	44.2446
RSW_21	Mesopelagic	Southern Central Red Sea	535	544.5	5.7269	547.487	8.0929	4.3574	0.9641	27.8497	59.6645
RSW_210	Mesopelagic	Northern Central Red Sea	408	408	0	408	9.2693	4.4244	0.9747	39.5338	46.947
RSW_211	Epipelagic	Northern Central Red Sea	525	525	0	525	7.7889	4.535	0.9699	33.2488	58.666
RSW_212	Mesopelagic	Northern Central Red Sea	457	466.597	4.6792	478.395	10.3009	3.1337	0.8354	6.0764	50.4571
RSW_213	Epipelagic	Northern Central Red Sea	387	417	10.2963	420.97	9.5932	3.0781	0.9101	11.125	42.8736
RSW_214	Mesopelagic	Northern Central Red Sea	363	573	54.3248	507.4	12.1593	3.2769	0.9263	13.5717	39.9975
RSW_215	Epipelagic	Northern Central Red Sea	344	3999	793.043	407.334	9.7555	3.5341	0.9612	25.774	37.8114
RSW_216	Mesopelagic	Northern Central Red Sea	414	430.923	6.3926	443.262	9.8128	3.5506	0.9528	21.1787	47.9592
RSW_217	Epipelagic	Northern Central Red Sea	329	356.5	9.8623	362.578	9.1582	3.49	0.9452	18.2372	35.8328
RSW_218	Mesopelagic	Northern Central Red Sea	379	394.897	6.4448	406.926	9.7233	3.6103	0.9591	24.4202	41.8359
RSW_219	Epipelagic	Northern Central Red Sea	332	374.519	13.645	380.111	9.4141	3.3394	0.95	20.01	36.3441
RSW_22	Epipelagic	Southern Central Red Sea	569	569.682	1.0378	570.896	8.9853	4.9526	0.9782	45.7986	64.248
RSW_220	Mesopelagic	Northern Central Red Sea	319	416.349	27.003	402.163	9.9521	3.5047	0.9552	22.3063	35.0785
RSW_221	Epipelagic	Northern Central Red Sea	306	306	0	306	8.6289	3.595	0.9512	20.5045	32.6444
RSW_222	Mesopelagic	Northern Central Red Sea	329	446.068	31.0518	430.176	10.7057	3.1336	0.9372	15.9254	36.0317
RSW_223	Epipelagic	Northern Central Red Sea	336	2481	532.343	371.938	8.943	3.1491	0.944	17.8597	36.5671
RSW_224	Mesopelagic	Northern Central Red Sea	402	428.5	9.6055	433.83	10.0585	3.5585	0.9554	22.4058	45.2036
RSW_225	Epipelagic	Northern Central Red Sea	379	379	0	379	9.7282	3.8233	0.9604	25.2294	41.6047
RSW_226	Mesopelagic	Northern Central Red Sea	355	395.944	13.1537	402.226	9.7007	3.1572	0.9231	12.9968	39.8608
RSW_227	Epipelagic	Northern Central Red Sea	343	343	0	343	8.9982	3.55	0.9592	24.4956	37.7309
RSW_228	Mesopelagic	Northern Red Sea	431	482.35	15.1587	508.547	11.4758	2.8555	0.7569	4.1143	46.4675
RSW_229	Epipelagic	Northern Red Sea	368	459	25.2778	482.095	11.5101	2.9298	0.8135	5.3618	38.9703
RSW_230	Mesopelagic	Northern Red Sea	375	392.132	6.2144	420.233	9.6476	3.1253	0.9331	14.9515	41.5787
RSW_231	Epipelagic	Northern Red Sea	344	571.364	58.6615	495.795	12.0462	3.5865	0.9637	27.5797	36.9679
RSW_232	Mesopelagic	Northern Central Red Sea	305	331.102	9.3276	342.237	8.8356	3.3973	0.9563	22.8578	32.9082
RSW_233	Epipelagic	Northern Central Red Sea	260	260	0	260	7.4926	3.1668	0.9368	15.8351	27.4036
RSW_234	Epipelagic	Northern Central Red Sea	290	340.4	16.5407	335.866	8.8629	3.6949	0.9697	32.9699	32.4546
RSW_235	Mesopelagic	Northern Central Red Sea	276	276	0	NA	NA	4.3697	0.9551	22.2612	29.0498
RSW_236	Epipelagic	Northern Central Red Sea	353	2183	472.779	385.56	9.3741	3.4769	0.9572	23.3564	39.7607
RSW_237	Mesopelagic	Northern Central Red Sea	322	322	0	NA	NA	3.5085	0.9493	19.7368	34.6576
RSW_238	Epipelagic	Northern Central Red Sea	326	326	0	326	8.4369	3.0646	0.9255	13.4218	35.4299
RSW_239	Mesopelagic	Northern Central Red Sea	274	274	0	274	8.2047	3.6951	0.9629	26.9839	29.8613
RSW_240	Epipelagic	Northern Central Red Sea	385	422.143	12.1476	420.524	9.6526	3.2758	0.9415	17.1017	42.6701
RSW_241	Bathypelagic	Northern Central Red Sea	312	333.5	8.7333	339.589	9.062	2.2248	0.616	2.604	33.4486
RSW_242	Mesopelagic	Northern Central Red Sea	367	451.167	21.9914	488.666	12.1261	4.0795	0.9721	35.8979	44.7921
RSW_243	Epipelagic	Northern Central Red Sea	466	466	0	466	6.2476	3.432	0.833	5.9887	51.6527
RSW_244	Mesopelagic	Northern Red Sea	418	443.738	9.937	448.747	10.3944	4.1098	0.9682	31.4714	46.0637
RSW_245	Epipelagic	Northern Red Sea	393	1719	371.725	424.394	9.818	2.8418	0.7678	4.3068	42.8026
RSW_246	Mesopelagic	Northern Red Sea	428	428	0	428	10.046	4.0197	0.9374	15.9789	48.4437
RSW_247	Epipelagic	Northern Red Sea	408	510.253	24.4124	546.403	12.6959	2.8763	0.7892	4.7436	45.7394
RSW_248	Mesopelagic	Northern Red Sea	465	481.735	7.0952	483.28	10.7773	4.1663	0.9621	26.3693	52.4934
RSW_249	Epipelagic	Northern Red Sea	464	474.172	4.5715	491.862	10.8788	3.8907	0.9492	19.6885	51.6489
RSW_25	Mesopelagic	Southern Central Red Sea	543	598	35.5194	545.92	9.1549	4.8529	0.9774	44.2004	61.3408
RSW_250	Mesopelagic	Northern Red Sea	481	495.04	7.2072	494.373	10.1577	4.5075	0.9772	43.9075	54.5826
RSW_251	Epipelagic	Northern Red Sea	402	402	0	402	10.0189	3.8419	0.9595	24.7118	44.8152
RSW_252	Mesopelagic	Northern Red Sea	519	565.312	19.9441	546.462	9.9232	4.728	0.9738	38.2326	59.7625
RSW_253	Epipelagic	Northern Red Sea	401	422.022	8.4698	422.277	9.9499	3.8229	0.9501	20.0586	44.2116
RSW_255	Epipelagic	Northern Red Sea	456	482	9.514	495.883	10.3866	4.1508	0.9628	26.8766	50.5349
RSW_256	Mesopelagic	Northern Red Sea	488	527.6	15.5687	519.164	9.9444	4.3904	0.9748	39.6983	55.4003
RSW_257	Epipelagic	Northern Red Sea	395	395	0	395	9.9301	3.9483	0.9622	26.4878	44.2423
RSW_259	Mesopelagic	Northern Red Sea	437	1383	289.011	456.561	10.5064	2.9883	0.8627	7.282	51.4649
RSW_26	Epipelagic	Southern Central Red Sea	559	571	6.445	571.48	9.7425	4.9241	0.9812	53.2749	62.98
RSW_260	Epipelagic	Northern Red Sea	519	547.276	11.6127	552.076	10.1064	4.2172	0.9618	26.1548	57.8043
RSW_261	Mesopelagic	Northern Red Sea	507	542.15	15.0804	543.415	9.0628	4.787	0.9819	55.1688	59.0709
RSW_262	Epipelagic	Northern Red Sea	463	1366	279.188	479.776	10.6768	3.2095	0.8819	8.4702	50.618
RSW_263	Bathypelagic	Northern Red Sea	466	466	0	466	9.5881	4.7056	0.9761	41.8712	53.6107
RSW_264	Mesopelagic	Northern Red Sea	542	557	8.657	553.311	8.5305	4.9933	0.9853	68.0993	62.0626
RSW_265	Epipelagic	Northern Red Sea	531	535.038	3.0507	538.377	8.7295	4.1604	0.9536	21.5532	59.8178
RSW_266	Mesopelagic	Northern Red Sea	501	527.233	10.0216	536.28	10.4249	4.7333	0.9781	45.6336	58.6625
RSW_267	Epipelagic	Northern Red Sea	512	528.5	9.2971	527.14	8.1959	4.7924	0.9755	40.7672	59.4806
RSW_268	Mesopelagic	Northern Red Sea	453	541.323	26.763	511.284	10.8714	3.6976	0.9407	16.8675	50.5549
RSW_269	Epipelagic	Northern Red Sea	482	492.969	5.7555	496.543	9.8851	3.2081	0.8364	6.112	53.7816
RSW_27	Bathypelagic	Southern Central Red Sea	551	554	2.5825	554.139	10.6646	4.6831	0.9744	39.0069	62.1565
RSW_270	Bathypelagic	Gulf of Aqaba	350	403.812	22.4942	417.867	8.8596	4.0638	0.9415	17.1062	38.5394
RSW_271	Mesopelagic	Gulf of Aqaba	495	499.915	3.1657	508.625	9.5146	4.6475	0.98	49.9475	56.4084
RSW_272	Epipelagic	Gulf of Aqaba	524	558.45	12.4368	578.195	10.7079	4.1594	0.9618	26.1916	58.3048
RSW_273	Mesopelagic	Gulf of Aqaba	467	493.714	12.0662	495.226	9.1499	3.5286	0.9161	11.9121	52.3923
RSW_274	Epipelagic	Gulf of Aqaba	484	515.936	12.5098	525.027	9.9842	3.643	0.9345	15.2565	52.8848
RSW_275	Bathypelagic	Gulf of Aqaba	465	465	0	465	9.2764	4.3779	0.9671	30.3995	52.9767
RSW_276	Mesopelagic	Gulf of Aqaba	524	556.229	12.2254	562.144	10.7241	4.6879	0.9804	51.0682	60.3997
RSW_277	Epipelagic	Gulf of Aqaba	496	529.115	13.4412	536.225	9.6413	4.3123	0.9694	32.7228	54.7234
RSW_278	Mesopelagic	Northern Central Red Sea	465	1546	319.245	482.457	10.6545	3.2431	0.9365	15.7361	52.397
RSW_279	Epipelagic	Northern Central Red Sea	434	434	0	434	10.3763	4.0947	0.9676	30.8888	52.3995
RSW_280	Mesopelagic	Northern Central Red Sea	232	263.5	13.8575	272.946	7.8881	3.7555	0.9401	16.6969	24.0756
RSW_281	Epipelagic	Northern Central Red Sea	151	151	0	NA	NA	3.3261	0.9427	17.467	14.6834
RSW_282	Epipelagic	Northern Central Red Sea	167	833	222.254	198.71	6.8134	3.5041	0.9518	20.7572	16.4296
RSW_32	Epipelagic	Southern Central Red Sea	535	550	7.2132	553.298	9.8377	4.8309	0.9789	47.4654	60.4326
RSW_45	Mesopelagic	Southern Central Red Sea	521	529.823	4.9017	532.363	10.4134	4.7949	0.9785	46.578	58.528
RSW_57	Mesopelagic	Southern Central Red Sea	550	556.325	3.818	560.398	10.0163	4.7788	0.9754	40.7017	62.2924
RSW_61	Epipelagic	Southern Central Red Sea	565	567	2.1356	568.149	7.1776	4.7812	0.9714	34.9801	65.2841
RSW_63	Epipelagic	Southern Central Red Sea	554	557.75	2.8734	560.199	9.2721	4.9014	0.9802	50.564	62.953
RSW_66	Mesopelagic	Southern Central Red Sea	521	544.786	10.3024	538.83	10.8103	4.6595	0.9756	40.9239	58.4322
RSW_67	Epipelagic	Southern Central Red Sea	559	570.55	6.5809	573.686	8.1643	4.8534	0.9729	36.8559	63.0267
RSW_69	Epipelagic	Southern Central Red Sea	557	600.875	23.4649	581.691	7.7398	4.8576	0.9759	41.4648	62.7476
RSW_7	Epipelagic	Southern Central Red Sea	561	564.957	3.0709	567.708	8.1532	4.5763	0.9697	33.0428	63.4349
RSW_73	Bathypelagic	Southern Central Red Sea	561	584.8	10.5925	582.662	10.0339	4.8941	0.9795	48.8824	63.7562
RSW_76	Mesopelagic	Southern Central Red Sea	534	542.077	4.8522	544.612	9.5901	4.8709	0.9797	49.2248	60.3705
RSW_77	Mesopelagic	Southern Central Red Sea	546	580.871	13.3632	575.024	10.7502	4.7855	0.9789	47.4972	61.826
RSW_81	Mesopelagic	Southern Central Red Sea	549	558.625	5.5658	558.081	10.2797	4.7419	0.9754	40.6315	62.1849
RSW_82	Epipelagic	Southern Central Red Sea	535	551.467	7.1347	560.784	10.5451	4.5963	0.9695	32.7456	60.305
RSW_83	Mesopelagic	Southern Central Red Sea	512	512	0	512	9.443	4.768	0.9779	45.1806	57.2333
RSW_84	Epipelagic	Southern Central Red Sea	585	604.5	14.754	594.245	6.0973	4.8783	0.9755	40.7424	66.0775
RSW_85	Mesopelagic	Southern Central Red Sea	546	556.059	6.1773	556.708	8.2961	4.9184	0.981	52.7225	61.6022
RSW_87	Bathypelagic	Southern Central Red Sea	557	585	21.8231	558.887	8.2867	4.935	0.9799	49.8319	63.0487
RSW_88	Mesopelagic	Southern Central Red Sea	562	577.812	8.7144	582.084	7.3869	4.9716	0.9783	46.0397	64.0189
RSW_89	Epipelagic	Southern Central Red Sea	585	589.2	4.3415	588.466	5.7087	4.7297	0.9565	22.9823	66.7826
RSW_9	Epipelagic	Southern Central Red Sea	516	519.792	2.9656	521.881	9.1936	4.6824	0.9745	39.1411	57.807
RSW_91	Epipelagic	Southern Central Red Sea	506	529.763	9.5925	545.19	9.3669	4.8176	0.9786	46.7141	56.59
RSW_92	Mesopelagic	Southern Central Red Sea	549	571.556	11.0428	559.072	11.3259	4.6375	0.9762	41.9575	62.3552
RSW_93	Epipelagic	Southern Central Red Sea	564	585.231	11.4739	579.456	8.8742	4.7474	0.9713	34.8323	63.5321
RSW_94	Mesopelagic	Southern Red Sea	554	559.308	3.2773	565.981	10.6433	4.8214	0.9784	46.2189	62.7147
RSW_95	Epipelagic	Southern Red Sea	558	563.217	3.6899	562.918	10.8574	4.0981	0.9119	11.3541	64.3004
RSW_97	Mesopelagic	Southern Red Sea	541	543.917	2.3621	549.902	9.0179	4.6449	0.9687	31.9005	63.0684
RSW_98	Epipelagic	Southern Red Sea	503	503	0	503	4.0528	4.3679	0.9689	32.1608	56.7351
RSW_99	Bathypelagic	Southern Red Sea	534	553	8.1255	561.577	10.251	4.4192	0.9563	22.8885	63.4796
