# Supplementary material for: Particle‐Associated Bacterioplankton Communities Across the Red Sea
Source: Environ Microbiol. 2025 Mar 17;27(3):e70075. doi: 10.1111/1462-2920.70075 (PMC11914372; doi:10.1111/1462-2920.70075)
Supplement: Supplementary file 8 — File S8. Environmental fitting within NMDS for environmental parameters. [file EMI-27-e70075-s001.xlsx]

## Sheet: epipelagic
param	NMDS1	NMDS2	R2	pval	signif.
Oxygen1saturation_Max	0.520112	0.349721	0.392821	0.001	***
Oxygen1saturation_Median	0.0749657	0.371576	0.143689	0.001	***
Oxygen1umolkg_Max	0.50359	0.345379	0.37289	0.001	***
Oxygen1umolkg_Median	0.0896126	0.370584	0.145363	0.002	**
Oxygen1saturation_Mean	0.152131	0.325106	0.128838	0.005	**
Fluorescence_Mean	0.318987	0.0256635	0.102411	0.006	**
Oxygen1umolkg_Mean	0.155168	0.315147	0.123395	0.006	**
Fluorescence_Min	0.162984	0.229903	0.0794193	0.029	*
Temperature1_Min	-0.195369	0.203353	0.0795213	0.031	*
Latitude	0.110745	0.24252	0.0710802	0.034	*
BeamAttenuation_Max	0.12643	0.218124	0.0635625	0.046	*
BeamAttenuation_Mean	0.123769	0.214714	0.061421	0.047	*
BeamAttenuation_Median	0.123922	0.214438	0.06134	0.048	*
BeamAttenuation_Min	0.11937	0.212154	0.0592587	0.053	not significant
Fluorescence_Median	-0.00621392	0.23162	0.0536863	0.076	not significant
Temperature1_Max	0.0372862	0.225441	0.0522138	0.086	not significant
Oxygen1umolkg_Min	0.0843558	0.197971	0.0463084	0.104	not significant
Fluorescence_Max	0.186395	-0.0725682	0.0400093	0.107	not significant
Oxygen1saturation_Min	0.0802487	0.199472	0.0462288	0.107	not significant
Density1_Max	0.145133	-0.149618	0.043449	0.134	not significant
Longitude	-0.108471	-0.169998	0.0406653	0.149	not significant
SalinityPractical1_Min	-0.0390806	0.143615	0.0221525	0.36	not significant
SalinityPractical1_Mean	0.0100874	0.136498	0.0187335	0.428	not significant
SalinityPractical1_Max	0.0781559	-0.0580456	0.00947764	0.61	not significant
Temperature1_Median	-0.0474057	0.0703036	0.0071899	0.72	not significant
SalinityPractical1_Median	0.0700823	0.02788	0.00568882	0.771	not significant
Density1_Mean	0.0144896	0.0656146	0.00451522	0.82	not significant
Density1_Median	0.058432	-0.0241488	0.00399746	0.833	not significant
Density1_Min	-0.0408049	-0.0120891	0.00181119	0.926	not significant
Temperature1_Mean	-0.0232941	0.0326144	0.00160632	0.932	not significant

## Sheet: mesopelagic
param	NMDS1	NMDS2	R2	pval	signif.
BeamAttenuation_Max	-0.287633	0.362131	0.213872	0.001	***
BeamAttenuation_Mean	-0.285746	0.365002	0.214877	0.001	***
BeamAttenuation_Median	-0.286168	0.365127	0.21521	0.001	***
BeamAttenuation_Min	-0.283236	0.36277	0.211824	0.001	***
Latitude	-0.314817	0.277064	0.175874	0.001	***
Longitude	0.339058	-0.20174	0.15566	0.002	**
Oxygen1umolkg_Max	-0.27	0.144104	0.0936661	0.01	**
Oxygen1saturation_Max	-0.266593	0.144958	0.0920844	0.011	*
SalinityPractical1_Max	-0.267853	0.0043317	0.0717642	0.036	*
Oxygen1umolkg_Mean	-0.229776	-0.0595347	0.0563412	0.065	not significant
Oxygen1saturation_Mean	-0.227099	-0.0598345	0.055154	0.069	not significant
Density1_Max	-0.229322	-0.0315666	0.0535848	0.078	not significant
Oxygen1umolkg_Min	-0.202026	-0.0981418	0.0504464	0.08	not significant
Oxygen1saturation_Min	-0.201782	-0.0983756	0.0503937	0.081	not significant
Oxygen1umolkg_Median	-0.183892	-0.12024	0.048274	0.096	not significant
Oxygen1saturation_Median	-0.180207	-0.120996	0.0471145	0.101	not significant
SalinityPractical1_Mean	-0.206829	0.0753765	0.0484597	0.107	not significant
SalinityPractical1_Median	-0.194734	0.0785756	0.0440955	0.115	not significant
Density1_Mean	-0.171239	0.039574	0.0308888	0.191	not significant
Density1_Median	-0.162961	0.0522258	0.029284	0.195	not significant
SalinityPractical1_Min	-0.134249	0.0608773	0.0217288	0.27	not significant
Temperature1_Min	0.147263	0.0584958	0.025108	0.301	not significant
Temperature1_Median	0.129591	-0.0376657	0.0182126	0.336	not significant
Temperature1_Mean	0.132508	-0.0155875	0.0178013	0.357	not significant
Density1_Min	-0.108881	0.0171478	0.0121492	0.493	not significant
Fluorescence_Min	-0.0163622	-0.105791	0.0114594	0.58	not significant
Temperature1_Max	0.0810414	0.022797	0.00708741	0.666	not significant
Fluorescence_Mean	-0.0177391	-0.0799403	0.00670512	0.689	not significant
Fluorescence_Max	0.0689803	-0.0205008	0.00517856	0.714	not significant
Fluorescence_Median	-0.050582	-0.0464736	0.00471834	0.816	not significant

## Sheet: bathypelagic
param	NMDS1	NMDS2	R2	pval	signif.
BeamAttenuation_Mean	0.211465	0.557377	0.355387	0.089	not significant
BeamAttenuation_Median	0.212508	0.556341	0.354675	0.089	not significant
BeamAttenuation_Min	0.214372	0.55285	0.351598	0.093	not significant
BeamAttenuation_Max	0.199621	0.543391	0.335122	0.101	not significant
Fluorescence_Mean	-0.246244	0.296454	0.148521	0.388	not significant
Fluorescence_Max	-0.292558	0.22931	0.138173	0.424	not significant
Latitude	0.074715	0.342347	0.122784	0.486	not significant
Fluorescence_Min	0.0230165	0.341708	0.117294	0.502	not significant
Longitude	-0.0582865	-0.323354	0.107955	0.533	not significant
Fluorescence_Median	-0.259526	0.18039	0.0998946	0.567	not significant
Temperature1_Max	-0.0751365	0.129663	0.022458	0.877	not significant
Temperature1_Mean	-0.0500014	0.0548767	0.00551159	0.968	not significant
Temperature1_Median	-0.0491549	0.0476648	0.00468814	0.969	not significant
SalinityPractical1_Max	0.0472885	0.0523583	0.00497759	0.973	not significant
Oxygen1saturation_Min	0.00331709	0.0487148	0.00238413	0.975	not significant
Oxygen1umolkg_Min	0.00339679	0.0482484	0.00233945	0.975	not significant
Oxygen1umolkg_Max	0.049557	0.0289398	0.00329341	0.98	not significant
Oxygen1saturation_Max	0.0509988	0.0291651	0.00345148	0.982	not significant
SalinityPractical1_Min	0.0415133	-0.0112946	0.00185093	0.985	not significant
SalinityPractical1_Mean	0.041955	0.00915843	0.0018441	0.988	not significant
SalinityPractical1_Median	0.0426043	0.00738922	0.00186973	0.988	not significant
Density1_Max	0.0269588	0.0336785	0.00186102	0.989	not significant
Density1_Mean	0.0288663	0.0287042	0.00165719	0.992	not significant
Oxygen1saturation_Median	0.0291198	0.0155574	0.00108999	0.992	not significant
Oxygen1umolkg_Median	0.0294187	0.0154826	0.00110517	0.993	not significant
Oxygen1saturation_Mean	0.0253828	0.0268257	0.0013639	0.995	not significant
Oxygen1umolkg_Mean	0.0254793	0.0263598	0.00134403	0.995	not significant
Density1_Median	0.0242705	0.0116489	0.000724754	0.996	not significant
Density1_Min	0.0266142	0.00108372	0.000709488	0.997	not significant
Temperature1_Min	-0.0102418	-0.0208793	0.000540841	0.999	not significant

## Sheet: Aqaba
param	NMDS1	NMDS2	R2	pval	signif.
Fluorescence_Max	-0.263923	0.814076	0.732375	0.007	**
Temperature1_Mean	-0.263793	0.846903	0.786831	0.011	*
Density1_Max	0.188011	-0.892561	0.832014	0.015	*
Temperature1_Median	-0.25481	0.825713	0.74673	0.015	*
Density1_Mean	0.243407	-0.859931	0.798729	0.019	*
Temperature1_Min	-0.362168	0.814882	0.795197	0.019	*
Density1_Min	0.229221	-0.858987	0.790401	0.02	*
Fluorescence_Median	-0.270562	0.845028	0.787276	0.022	*
Density1_Median	0.245151	-0.857888	0.79607	0.025	*
Temperature1_Max	-0.254065	0.839742	0.769715	0.026	*
Oxygen1saturation_Min	0.182178	0.977347	0.988395	0.031	*
Fluorescence_Mean	-0.243339	0.82527	0.740284	0.038	*
Oxygen1umolkg_Min	0.190567	0.976009	0.988909	0.041	*
SalinityPractical1_Median	0.273319	-0.689587	0.550234	0.052	not significant
Oxygen1umolkg_Mean	0.233355	0.814483	0.717838	0.055	not significant
Oxygen1saturation_Mean	0.181625	0.835902	0.73172	0.057	not significant
SalinityPractical1_Min	0.196259	-0.689751	0.514274	0.068	not significant
SalinityPractical1_Mean	0.269756	-0.683383	0.539781	0.069	not significant
Oxygen1umolkg_Median	0.291007	0.709518	0.5881	0.086	not significant
Oxygen1saturation_Max	0.127238	0.789081	0.638839	0.092	not significant
Oxygen1saturation_Median	0.252889	0.729681	0.596387	0.103	not significant
Oxygen1umolkg_Max	0.20166	0.744385	0.594776	0.117	not significant
Latitude	0.544451	0.417252	0.470526	0.152	not significant
Longitude	0.553983	0.371682	0.445045	0.166	not significant
SalinityPractical1_Max	0.541039	-0.139403	0.312157	0.374	not significant
BeamAttenuation_Min	0.301414	-0.339885	0.206372	0.495	not significant
Fluorescence_Min	-0.122911	0.296061	0.102759	0.594	not significant
BeamAttenuation_Max	0.0880324	-0.292989	0.0935921	0.753	not significant
BeamAttenuation_Mean	0.206741	-0.187293	0.0778205	0.833	not significant
BeamAttenuation_Median	0.157101	-0.10901	0.0365641	0.923	not significant

## Sheet: NRS
param	NMDS1	NMDS2	R2	pval	signif.
BeamAttenuation_Max	-0.27752	0.66482	0.519003	0.001	***
BeamAttenuation_Mean	-0.224166	0.708996	0.552925	0.001	***
BeamAttenuation_Median	-0.20165	0.717515	0.55549	0.001	***
BeamAttenuation_Min	-0.247376	0.689629	0.536783	0.001	***
Density1_Max	-0.631603	0.353498	0.523884	0.001	***
Latitude	-0.403391	0.639682	0.571918	0.001	***
Longitude	0.408574	-0.566101	0.487403	0.001	***
SalinityPractical1_Max	-0.632751	0.380522	0.545171	0.001	***
SalinityPractical1_Mean	-0.5733	0.386413	0.477988	0.001	***
SalinityPractical1_Min	-0.545041	0.389017	0.448404	0.001	***
Temperature1_Min	0.609242	-0.383012	0.517875	0.001	***
SalinityPractical1_Median	-0.563041	0.324071	0.422037	0.002	**
Density1_Mean	-0.589678	0.162346	0.374076	0.005	**
Density1_Min	-0.578101	0.113904	0.347175	0.007	**
Density1_Median	-0.597299	0.0677956	0.361363	0.009	**
Temperature1_Mean	0.571497	-0.064092	0.330717	0.009	**
Temperature1_Max	0.558034	0.00621281	0.311441	0.012	*
Temperature1_Median	0.563512	0.0371622	0.318927	0.013	*
Fluorescence_Median	0.359801	0.264731	0.199539	0.072	not significant
Fluorescence_Mean	0.413279	0.16846	0.199178	0.077	not significant
Fluorescence_Max	0.436899	-0.0384961	0.192363	0.079	not significant
Oxygen1saturation_Max	0.275311	0.241428	0.134084	0.207	not significant
Oxygen1umolkg_Max	0.219599	0.249915	0.110681	0.271	not significant
Fluorescence_Min	0.256774	0.153366	0.0894542	0.298	not significant
Oxygen1umolkg_Min	0.0288971	0.262555	0.06977	0.423	not significant
Oxygen1saturation_Min	0.0342245	0.257302	0.0673755	0.44	not significant
Oxygen1saturation_Mean	0.0809479	0.231633	0.0602064	0.484	not significant
Oxygen1umolkg_Mean	0.0638792	0.234864	0.0592414	0.496	not significant
Oxygen1saturation_Median	0.072737	0.229409	0.0579192	0.505	not significant
Oxygen1umolkg_Median	0.0605975	0.228851	0.0560448	0.518	not significant

## Sheet: NCRS
param	NMDS1	NMDS2	R2	pval	signif.
BeamAttenuation_Median	0.101326	-0.325467	0.116196	0.013	*
BeamAttenuation_Mean	0.102963	-0.322789	0.114794	0.014	*
BeamAttenuation_Min	0.114621	-0.298249	0.102091	0.017	*
BeamAttenuation_Max	0.0819655	-0.321602	0.110146	0.018	*
Latitude	-0.005823	-0.265018	0.0702685	0.073	not significant
Fluorescence_Min	-0.218816	-0.0944754	0.0568061	0.143	not significant
Longitude	0.0349035	0.205002	0.0432441	0.214	not significant
Oxygen1saturation_Max	-0.107596	-0.159997	0.0371761	0.305	not significant
Oxygen1umolkg_Max	-0.108327	-0.159575	0.0371988	0.307	not significant
SalinityPractical1_Median	0.149106	0.111013	0.0345564	0.322	not significant
Temperature1_Max	-0.0808482	-0.155057	0.0305792	0.368	not significant
Density1_Min	0.0881184	0.14948	0.0301092	0.37	not significant
SalinityPractical1_Min	0.0955803	0.143253	0.029657	0.387	not significant
Density1_Median	0.11127	0.124056	0.027771	0.406	not significant
Oxygen1umolkg_Mean	-0.0507347	-0.15707	0.027245	0.415	not significant
Oxygen1saturation_Mean	-0.0519562	-0.15655	0.0272075	0.42	not significant
Fluorescence_Mean	-0.0158497	-0.156969	0.0248906	0.43	not significant
Oxygen1saturation_Median	-0.0500882	-0.15156	0.0254794	0.434	not significant
Temperature1_Median	-0.0869935	-0.132674	0.0251703	0.438	not significant
Oxygen1umolkg_Median	-0.0470858	-0.150987	0.0250142	0.441	not significant
SalinityPractical1_Mean	0.106091	0.118888	0.0253896	0.443	not significant
Temperature1_Mean	-0.0737088	-0.136655	0.0241076	0.459	not significant
Density1_Mean	0.0866556	0.128212	0.0239475	0.47	not significant
Oxygen1umolkg_Min	-0.0456275	-0.129199	0.0187743	0.545	not significant
Oxygen1saturation_Min	-0.046651	-0.128008	0.0185623	0.551	not significant
Temperature1_Min	-0.108379	-0.0697806	0.0166154	0.597	not significant
Fluorescence_Median	-0.0489995	-0.115333	0.0157027	0.598	not significant
Density1_Max	0.0968235	0.0703616	0.0143256	0.642	not significant
SalinityPractical1_Max	0.0886283	0.0554782	0.0109328	0.703	not significant
Fluorescence_Max	-0.036776	-0.0318344	0.0023659	0.896	not significant

## Sheet: SCRS
param	NMDS1	NMDS2	R2	pval	signif.
Latitude	0.435569	0.0456194	0.191801	0.001	***
Longitude	-0.498156	0.116944	0.261835	0.001	***
Oxygen1saturation_Min	0.332145	-0.2177	0.157714	0.006	**
Oxygen1umolkg_Min	0.331178	-0.218434	0.157393	0.006	**
BeamAttenuation_Max	-0.458236	-0.0492607	0.212407	0.037	*
BeamAttenuation_Median	-0.457427	-0.0511759	0.211858	0.037	*
BeamAttenuation_Mean	-0.456515	-0.0517295	0.211082	0.038	*
BeamAttenuation_Min	-0.454216	-0.0473114	0.208551	0.038	*
Oxygen1umolkg_Mean	0.193516	-0.184033	0.0713164	0.072	not significant
Oxygen1saturation_Mean	0.187389	-0.178867	0.0671082	0.083	not significant
Fluorescence_Median	0.176739	-0.132406	0.0487681	0.133	not significant
Oxygen1umolkg_Median	0.163296	-0.145452	0.0478218	0.165	not significant
Oxygen1saturation_Median	0.1614	-0.143656	0.0466869	0.174	not significant
Oxygen1umolkg_Max	0.176987	-0.119072	0.0455025	0.184	not significant
Oxygen1saturation_Max	0.161693	-0.111534	0.0385846	0.253	not significant
Temperature1_Min	0.184132	-0.0384343	0.0353819	0.26	not significant
SalinityPractical1_Max	0.110137	0.081642	0.0187956	0.473	not significant
Fluorescence_Mean	0.0946161	-0.0554762	0.0120298	0.658	not significant
Fluorescence_Min	0.0790965	-0.0684092	0.0109361	0.681	not significant
Density1_Max	-0.0692919	0.0509213	0.00739435	0.772	not significant
SalinityPractical1_Min	0.0209859	0.0833553	0.00738852	0.785	not significant
Fluorescence_Max	0.0367193	-0.0714531	0.00645386	0.799	not significant
Temperature1_Mean	0.050913	-0.0606503	0.0062706	0.807	not significant
SalinityPractical1_Mean	-0.00248875	0.0802105	0.00643991	0.808	not significant
SalinityPractical1_Median	-0.0406043	0.0569176	0.00488832	0.832	not significant
Density1_Mean	-0.0257813	0.0673053	0.00519468	0.839	not significant
Density1_Median	-0.0490337	0.0480821	0.00471619	0.85	not significant
Temperature1_Median	0.0539968	-0.0387105	0.00441416	0.86	not significant
Density1_Min	0.0101588	0.0556755	0.00320296	0.899	not significant
Temperature1_Max	0.00901181	-0.0445974	0.00207014	0.938	not significant

## Sheet: SRS
param	NMDS1	NMDS2	R2	pval	signif.
Temperature1_Min	-0.377926	-0.17358	0.172958	0.206	not significant
Density1_Max	0.335618	0.162896	0.139175	0.27	not significant
Temperature1_Median	-0.334799	0.092456	0.120639	0.323	not significant
Density1_Median	0.324668	-0.0794106	0.111715	0.333	not significant
SalinityPractical1_Max	0.308522	0.122338	0.110152	0.338	not significant
SalinityPractical1_Median	0.322873	-0.0648382	0.108451	0.338	not significant
Fluorescence_Median	-0.163328	0.222149	0.076026	0.471	not significant
Oxygen1saturation_Min	-0.0992656	-0.231642	0.0635115	0.561	not significant
Oxygen1umolkg_Min	-0.0983135	-0.231362	0.0631941	0.562	not significant
Latitude	-0.0566824	0.208614	0.0467325	0.672	not significant
BeamAttenuation_Median	-0.207167	-0.00102842	0.0429193	0.718	not significant
BeamAttenuation_Max	-0.183711	0.0484374	0.036096	0.751	not significant
Temperature1_Mean	-0.142093	-0.101548	0.0305025	0.771	not significant
BeamAttenuation_Mean	-0.17692	-0.0399638	0.0328978	0.782	not significant
SalinityPractical1_Mean	0.0595058	0.159384	0.0289442	0.789	not significant
Density1_Mean	0.0912278	0.13114	0.0255202	0.808	not significant
SalinityPractical1_Min	0.012988	0.153831	0.0238327	0.84	not significant
Density1_Min	0.0296562	0.145221	0.0219685	0.848	not significant
Temperature1_Max	-0.0561245	-0.133386	0.0209418	0.855	not significant
Oxygen1saturation_Max	-0.0385676	-0.134001	0.0194438	0.861	not significant
Oxygen1umolkg_Max	-0.0354667	-0.135008	0.0194849	0.861	not significant
Oxygen1umolkg_Mean	-0.0390126	-0.128831	0.0181194	0.879	not significant
Oxygen1saturation_Mean	-0.0419473	-0.124225	0.0171914	0.886	not significant
Oxygen1umolkg_Median	-0.0324234	-0.115416	0.0143721	0.898	not significant
Longitude	-0.0980014	0.00425519	0.00962238	0.899	not significant
BeamAttenuation_Min	-0.0755038	-0.0869505	0.0132612	0.901	not significant
Oxygen1saturation_Median	-0.0379186	-0.109227	0.0133684	0.904	not significant
Fluorescence_Max	-0.0856639	-0.0681764	0.0119863	0.916	not significant
Fluorescence_Min	-0.0675325	-0.028277	0.00536023	0.965	not significant
Fluorescence_Mean	-0.0383576	-0.0230781	0.0020039	0.984	not significant
